# Supplementary material for: Proteomic and phosphoproteomic analyses of myectomy tissue reveals difference between sarcomeric and genotype-negative hypertrophic cardiomyopathy
Source: Sci Rep. 2023 Sep 1;13:14341. doi: 10.1038/s41598-023-40795-1 (PMC10474105; doi:10.1038/s41598-023-40795-1)
Supplement: Supplementary file 1 — Supplementary Information 1. [file 41598_2023_40795_MOESM1_ESM.xlsx]

## Sheet: DEPs HCMSarc vs HCMNeg
Protein	log2FC	SE	DF	pvalue	adj.pvalue	Protein.names	Gene.names	Rank	HCMSarc vs Control	HCMNeg Vs Control
O43772	-0.501497	0.142816	27.6227	0.00155048	0.0296371	Mitochondrial carnitine/acylcarnitine carrier protein	SLC25A20	-9.33307	0	0
P55083	2.91157	0.749145	26.6404	0.000607854	0.0182229	Microfibril-associated glycoprotein 4	MFAP4	10.684	1	0
P06703	2.15999	0.47165	26.6302	9.69742e-05	0.00793487	Protein S100-A6	S100A6	13.332	1	0
P20774	2.00436	0.628102	26.6423	0.00361439	0.0469568	Mimecan	OGN	8.11203	1	0
Q9BXN1	1.85417	0.525002	26.6404	0.00152598	0.0295318	Asporin	ASPN	9.35605	1	0
Q15113	1.7889	0.523077	27.6227	0.00196395	0.0338534	Procollagen C-endopeptidase enhancer 1	PCOLCE	8.99203	1	0
P13611	1.77849	0.498211	26.6467	0.00138363	0.0280785	Versican core protein	VCAN	9.49732	1	0
P84157	1.71326	0.371655	26.6266	8.94997e-05	0.00745405	Matrix-remodeling-associated protein 7	MXRA7	13.4478	1	0
Q01995	1.70735	0.543456	26.6348	0.00408869	0.0496606	Transgelin	TAGLN	7.93415	1	0
P10915	1.68826	0.49673	27.6227	0.00207406	0.0347964	Hyaluronan and proteoglycan link protein 1	HAPLN1	8.91333	1	1
Q05707	1.66936	0.48821	27.6227	0.00196704	0.0338534	Collagen alpha-1(XIV) chain	COL14A1	8.98976	1	0
Q14195;Q14117	1.62259	0.494987	26.6277	0.00290884	0.0420025	Dihydropyrimidinase-related protein 3;Dihydropyrimidinase	DPYSL3;DPYS	8.42534	1	0
Q96D15	1.60144	0.45255	26.6289	0.00149963	0.0293155	Reticulocalbin-3	RCN3	9.38118	1	0
P12814	1.55835	0.2371	26.6315	5.08114e-07	0.000394974	Alpha-actinin-1	ACTN1	20.9083	1	1
Q9UBX5	1.54045	0.322006	27.6227	5.16484e-05	0.00535307	Fibulin-5	FBLN5	14.2409	1	0
P54652	1.51654	0.37039	26.6572	0.000351419	0.0136539	Heat shock-related 70 kDa protein 2	HSPA2	11.4745	1	1
P08670	1.42925	0.395674	26.6355	0.00124089	0.0272807	Vimentin	VIM	9.65441	1	0
P35580	1.41075	0.382653	26.6361	0.00102324	0.024699	Myosin-10	MYH10	9.93264	1	0
Q9BW30	1.40131	0.340243	26.6425	0.000330001	0.0133837	Tubulin polymerization-promoting protein family member 3	TPPP3	11.5652	1	0
O94760	1.33214	0.233072	26.6408	4.71199e-06	0.0014357	N(G),N(G)-dimethylarginine dimethylaminohydrolase 1	DDAH1	17.6952	1	1
Q13061	1.30723	0.26475	27.6227	3.40184e-05	0.00408071	Triadin	TRDN	14.8433	1	0
P49746	1.28093	0.329644	26.6236	0.000609515	0.0182229	Thrombospondin-3	THBS3	10.6801	1	1
P48681	1.27986	0.207547	27.6227	1.23944e-06	0.000642307	Nestin	NES	19.6219	1	1
P62328	1.1672	0.306784	27.6227	0.000719635	0.0199075	Thymosin beta-4;Hematopoietic system regulatory peptide	TMSB4X	10.4404	1	0
P14649	1.14429	0.286141	26.6298	0.000452625	0.0152974	Myosin light chain 6B	MYL6B	11.1094	1	0
Q9UGT4	1.13954	0.344465	26.6524	0.00269449	0.0402791	Sushi domain-containing protein 2	SUSD2	8.53577	1	0
O94832	1.13048	0.297496	26.6384	0.000762223	0.0206687	Unconventional myosin-Id	MYO1D	10.3575	1	0
P50440	1.11053	0.30862	26.6722	0.00128401	0.027725	Glycine amidinotransferase, mitochondrial	GATM	9.60513	1	1
Q9BWM7	1.11043	0.26931	26.6398	0.000325978	0.0133365	Sideroflexin-3	SFXN3	11.5829	1	1
Q05682	1.10988	0.310666	26.6354	0.00137421	0.0280785	Caldesmon	CALD1	9.50718	1	0
Q9BYF1	1.10606	0.256446	27.6227	0.000184921	0.0110591	Angiotensin-converting enzyme 2;Processed angiotensin-converting enzyme 2	ACE2	12.4008	1	1
P09525	1.08642	0.304676	26.6456	0.0013978	0.0281412	Annexin A4	ANXA4	9.48263	1	0
Q99584	1.05113	0.254902	27.6227	0.000307736	0.0130194	Protein S100-A13	S100A13	11.666	1	0
P35443	1.04126	0.276896	26.6314	0.000845127	0.0223959	Thrombospondin-4	THBS4	10.2085	1	1
O95428	1.03694	0.319261	26.626	0.00313743	0.043142	Papilin	PAPLN	8.3162	1	0
Q96NY7	1.02426	0.323601	27.6227	0.00375473	0.0481101	Chloride intracellular channel protein 6	CLIC6	8.05707	1	0
Q9UBG0	1.01332	0.304583	26.6355	0.00257128	0.0394488	C-type mannose receptor 2	MRC2	8.6033	1	0
Q9BUF5	1.01327	0.242948	26.641	0.000287483	0.0130177	Tubulin beta-6 chain	TUBB6	11.7642	1	0
Q9ULC3	1.00771	0.221264	26.6526	0.000103572	0.00818748	Ras-related protein Rab-23	RAB23	13.2371	1	0
Q8N2S1	0.987348	0.223361	26.6264	0.000148286	0.0103225	Latent-transforming growth factor beta-binding protein 4	LTBP4	12.7193	1	0
Q9Y4F1	0.985503	0.205893	26.6263	5.58469e-05	0.00566239	FERM, RhoGEF and pleckstrin domain-containing protein 1	FARP1	14.1282	1	1
Q9NZM1	0.939478	0.267376	26.633	0.00159869	0.0299596	Myoferlin	MYOF	9.28889	1	0
P09104	0.912702	0.275031	27.6227	0.0025467	0.0393305	Gamma-enolase	ENO2	8.61716	1	0
P27816	0.901472	0.134137	26.6541	3.4686e-07	0.000323551	Microtubule-associated protein 4	MAP4	21.4591	1	1
P27348	0.887599	0.163795	27.6227	9.21627e-06	0.00170701	14-3-3 protein theta	YWHAQ	16.7274	1	1
Q16082	0.879226	0.225739	27.6227	0.000566648	0.0175023	Heat shock protein beta-2	HSPB2	10.7853	1	0
Q9H987	0.858278	0.171529	27.6227	2.84295e-05	0.00378843	Synaptopodin 2-like protein	SYNPO2L	15.1023	1	1
Q93045	0.844626	0.19538	12.6227	0.00088383	0.0227745	Stathmin-2	STMN2	10.1439	1	0
Q9BSR8	0.843958	0.216465	27.6227	0.000560757	0.0175023	Protein YIPF4	YIPF4	10.8003	1	0
P54289	0.837217	0.153075	26.6542	9.02293e-06	0.00170701	Voltage-dependent calcium channel subunit alpha-2/delta-1;Voltage-dependent calcium channel subunit alpha-2-1;Voltage-dependent calcium channel subunit delta-1	CACNA2D1	16.758	1	0
P51648	0.820851	0.220156	27.6227	0.00087965	0.0227745	Fatty aldehyde dehydrogenase	ALDH3A2	10.1508	1	0
Q13642	0.808892	0.164551	26.6528	3.9444e-05	0.00459917	Four and a half LIM domains protein 1	FHL1	14.6298	1	1
Q15121	0.808329	0.244793	26.6557	0.00273558	0.0405039	Astrocytic phosphoprotein PEA-15	PEA15	8.51394	1	0
Q14847	0.806233	0.236643	26.6419	0.00209874	0.0349858	LIM and SH3 domain protein 1	LASP1	8.89626	1	0
P21589	0.802262	0.232519	26.6471	0.00187904	0.0329545	5-nucleotidase	NT5E	9.05579	1	0
O00468	0.801137	0.131308	27.6227	1.47481e-06	0.000687849	Agrin;Agrin N-terminal 110 kDa subunit;Agrin C-terminal 110 kDa subunit;Agrin C-terminal 90 kDa fragment;Agrin C-terminal 22 kDa fragment	AGRN	19.371	1	0
P78559	0.798134	0.229156	27.6227	0.00166954	0.0308997	Microtubule-associated protein 1A;MAP1A heavy chain;MAP1 light chain LC2	MAP1A	9.22633	1	1
P49961	0.794179	0.216424	26.6375	0.00106982	0.0250364	Ectonucleoside triphosphate diphosphohydrolase 1	ENTPD1	9.86841	1	0
Q16658	0.777887	0.145726	26.6533	1.27909e-05	0.00220951	Fascin	FSCN1	16.2545	1	0
P07225	0.775237	0.183832	26.6807	0.00025362	0.0129286	Vitamin K-dependent protein S	PROS1	11.945	1	1
Q9NVA2	0.771665	0.229049	26.6319	0.00231186	0.0369299	Septin-11	2022-09-11	8.75673	1	0
Q92599	0.758393	0.183562	27.6227	0.000301307	0.0130194	Septin-8	2022-09-08	11.6965	1	0
P18084	0.758317	0.189806	26.6506	0.000456676	0.0153233	Integrin beta-5	ITGB5	11.0965	1	0
P07437	0.741359	0.178001	26.64	0.000291972	0.0130194	Tubulin beta chain	TUBB	11.7419	1	0
P13797;Q14651	0.73016	0.223619	26.6447	0.00300273	0.0424386	Plastin-3;Plastin-1	PLS3;PLS1	8.37951	1	0
P16949	0.723002	0.200296	26.6748	0.001247	0.0272807	Stathmin	STMN1	9.64732	1	0
P13797	0.705124	0.205139	27.6227	0.00187826	0.0329545	Plastin-3	PLS3	9.05639	1	0
Q12988	0.698113	0.207599	27.6227	0.00227435	0.0367045	Heat shock protein beta-3	HSPB3	8.78033	1	0
Q9NXR1	0.687738	0.133069	26.6278	2.01546e-05	0.00284852	Nuclear distribution protein nudE homolog 1	NDE1	15.5985	1	0
Q9HCN8	0.678848	0.128789	26.6255	1.53346e-05	0.00253326	Stromal cell-derived factor 2-like protein 1	SDF2L1	15.9929	1	0
P51397	0.678147	0.189874	26.6756	0.00137565	0.0280785	Death-associated protein 1	DAP	9.50567	1	0
P50454	0.674623	0.196296	26.6479	0.00194499	0.0338486	Serpin H1	SERPINH1	9.00602	1	0
Q8IXS6	0.666284	0.16914	26.6334	0.00052956	0.0168018	Paralemmin-2	PALM2	10.8829	1	0
Q53EL6	0.663109	0.209487	26.625	0.00385566	0.0486022	Programmed cell death protein 4	PDCD4	8.01881	1	0
Q16181	0.654787	0.18277	26.6497	0.00133855	0.0280519	Septin-7	2022-09-07	9.54511	1	0
P17026	0.654402	0.204089	25.6287	0.00358591	0.0467169	Zinc finger protein 22	ZNF22	8.12345	1	0
O95302;Q75LS8	0.653085	0.147876	12.6227	0.000746101	0.0203498	Peptidyl-prolyl cis-trans isomerase FKBP9;Putative FK506-binding protein 9-like protein	FKBP9;FKBP9P1	10.3883	1	0
O14936	0.645725	0.173749	26.624	0.000947985	0.0236171	Peripheral plasma membrane protein CASK	CASK	10.0428	1	0
P17661	0.643294	0.199105	27.6227	0.0031814	0.043142	Desmin	DES	8.29612	1	1
O14773	-0.556683	0.159075	27.6227	0.00159947	0.0299596	Tripeptidyl-peptidase 1	TPP1	-9.28819	0	0
P23284	0.635545	0.185104	26.6305	0.00196277	0.0338534	Peptidyl-prolyl cis-trans isomerase B	PPIB	8.9929	1	0
P06396	0.632317	0.16768	26.6351	0.000822187	0.0220336	Gelsolin	GSN	10.2482	1	0
P21964	0.630071	0.100982	26.6395	1.19686e-06	0.000642307	Catechol O-methyltransferase	COMT	19.6723	1	0
P43121	0.626312	0.109889	26.6263	4.92522e-06	0.0014357	Cell surface glycoprotein MUC18	MCAM	17.6314	1	0
Q9NYB9	0.620542	0.149436	13.6227	0.00103223	0.024699	Abl interactor 2	ABI2	9.92002	1	0
Q14BN4	0.61985	0.151827	27.6227	0.000343497	0.0135055	Sarcolemmal membrane-associated protein	SLMAP	11.5074	1	0
Q9P2B2	0.612575	0.137614	27.6227	0.000127253	0.00927353	Prostaglandin F2 receptor negative regulator	PTGFRN	12.94	1	1
P08473	0.611653	0.192532	26.6411	0.00374514	0.0481101	Neprilysin	MME	8.06076	1	0
Q15019	0.602427	0.1613	27.6227	0.000865101	0.022541	Septin-2	2022-09-02	10.1748	1	0
Q92504	0.599365	0.123491	26.6335	4.66611e-05	0.00518161	Zinc transporter SLC39A7	SLC39A7	14.3874	1	0
Q9BVC6	0.589579	0.140677	27.6227	0.000256838	0.0129286	Transmembrane protein 109	TMEM109	11.9269	1	0
P63167	0.585635	0.179358	26.6534	0.00300199	0.0424386	Dynein light chain 1, cytoplasmic	DYNLL1	8.37986	1	0
O95425	0.56239	0.109207	27.6227	1.91183e-05	0.00284852	Supervillin	SVIL	15.6747	1	1
Q8NBS9	0.558318	0.165781	27.6227	0.00224542	0.0363633	Thioredoxin domain-containing protein 5	TXNDC5	8.7988	1	0
P06756	0.551497	0.133768	27.6227	0.000308461	0.0130194	Integrin alpha-V;Integrin alpha-V heavy chain;Integrin alpha-V light chain	ITGAV	11.6626	1	0
P68366	0.537959	0.143377	27.6227	0.000826731	0.0220336	Tubulin alpha-4A chain	TUBA4A	10.2403	1	0
Q02809	0.532448	0.167169	26.6548	0.00366802	0.0473896	Procollagen-lysine,2-oxoglutarate 5-dioxygenase 1	PLOD1	8.09078	1	0
Q13627	-0.699703	0.202561	27.6227	0.00179771	0.0323727	Dual specificity tyrosine-phosphorylation-regulated kinase 1A	DYRK1A	-9.11962	0	0
Q8N3D4	0.519716	0.121514	26.6311	0.000217027	0.0116346	EH domain-binding protein 1-like protein 1	EHBP1L1	12.1698	1	1
Q07065;Q96NL0	0.51288	0.114305	26.6297	0.000124179	0.00927353	Cytoskeleton-associated protein 4;RUN domain-containing protein 3B	CKAP4;RUNDC3B	12.9753	1	0
Q8NC56	0.511444	0.154483	27.6227	0.00259826	0.0394732	LEM domain-containing protein 2	LEMD2	8.58824	1	0
Q9Y490	0.500962	0.155826	26.6542	0.0034052	0.0453767	Talin-1	TLN1	8.19804	1	0
Q9H511	-0.500533	0.11614	26.6245	0.00019905	0.0111852	Kelch-like protein 31	KLHL31	-12.2946	1	0
Q13011	-0.957647	0.277337	26.6638	0.00186504	0.0329545	Delta(3,5)-Delta(2,4)-dienoyl-CoA isomerase, mitochondrial	ECH1	-9.06658	0	0
Q9NZJ9;A0A024RBG1	-0.5051	0.149313	26.626	0.00223268	0.0363633	Diphosphoinositol polyphosphate phosphohydrolase 2	NUDT4	-8.80701	1	1
P56385	-0.505387	0.154886	27.6227	0.00293349	0.0422278	ATP synthase subunit e, mitochondrial	ATP5I	-8.41317	1	0
Q9NR19	-0.507961	0.0786191	26.6694	6.71776e-07	0.000447595	Acetyl-coenzyme A synthetase, cytoplasmic	ACSS2	-20.5055	1	0
P82932	-0.5082	0.113406	26.6277	0.000126091	0.00927353	28S ribosomal protein S6, mitochondrial	MRPS6	-12.9533	1	0
Q9NX20	-0.515946	0.149394	26.6246	0.00186487	0.0329545	39S ribosomal protein L16, mitochondrial	MRPL16	-9.06671	1	0
P82914	-0.517211	0.161548	26.6327	0.0035223	0.0464068	28S ribosomal protein S15, mitochondrial	MRPS15	-8.14927	1	0
Q96SW2	-0.518023	0.124847	26.623	0.000304632	0.0130194	Protein cereblon	CRBN	-11.6806	1	0
Q9BWH2	-0.51871	0.139027	26.6464	0.000911836	0.0233644	FUN14 domain-containing protein 2	FUNDC2	-10.0989	1	0
Q16540	-0.522058	0.123925	26.6369	0.00025731	0.0129286	39S ribosomal protein L23, mitochondrial	MRPL23	-11.9242	1	0
Q16798	-0.522177	0.150527	27.6227	0.00173071	0.0315313	NADP-dependent malic enzyme, mitochondrial	ME3	-9.17442	1	0
A2A3N6;Q99755;O60331;O14986	-0.523899	0.108521	26.6348	4.99955e-05	0.00529952	Putative PIP5K1A and PSMD4-like protein;Phosphatidylinositol 4-phosphate 5-kinase type-1 alpha;Phosphatidylinositol 4-phosphate 5-kinase type-1 gamma;Phosphatidylinositol 4-phosphate 5-kinase type-1 beta	PIPSL;PIP5K1A;PIP5K1C;PIP5K1B	-14.2878	1	0
P05166	-0.527656	0.163217	27.6227	0.00316587	0.043142	Propionyl-CoA carboxylase beta chain, mitochondrial	PCCB	-8.30318	1	0
P22033	-0.53066	0.148334	27.6227	0.00130622	0.0280314	Methylmalonyl-CoA mutase, mitochondrial	MUT	-9.58039	1	0
Q5SQH8	-0.531449	0.120073	26.6304	0.000146033	0.0103196	Uncharacterized protein C6orf136	C6orf136	-12.7414	1	0
P42898	-0.539773	0.148495	26.6306	0.00117032	0.0261166	Methylenetetrahydrofolate reductase	MTHFR	-9.73888	1	0
P56378	-0.541891	0.15362	26.6308	0.00154336	0.0296223	6.8 kDa mitochondrial proteolipid	MP68	-9.33971	1	0
Q9Y2Q5	-0.547631	0.0987572	26.6536	7.37896e-06	0.00170701	Ragulator complex protein LAMTOR2	LAMTOR2	-17.0482	1	0
Q9H477	-0.548423	0.137622	26.6434	0.000469299	0.0155235	Ribokinase	RBKS	-11.0572	1	0
O94811	-0.548673	0.166563	26.6621	0.00279078	0.0411905	Tubulin polymerization-promoting protein	TPPP	-8.48511	1	0
Q96BP2	-0.550748	0.157415	26.6254	0.00166184	0.0308798	Coiled-coil-helix-coiled-coil-helix domain-containing protein 1	CHCHD1	-9.233	1	0
P31937	-0.551506	0.141562	27.6227	0.000565171	0.0175023	3-hydroxyisobutyrate dehydrogenase, mitochondrial	HIBADH	-10.789	1	0
P08574	-0.552138	0.137933	27.6227	0.000425	0.0147925	Cytochrome c1, heme protein, mitochondrial	CYC1	-11.2003	1	0
Q3SXM5	-0.552471	0.161851	26.6354	0.0020648	0.0347661	Inactive hydroxysteroid dehydrogenase-like protein 1	HSDL1	-8.91979	1	0
P05165	-0.555041	0.175563	27.6227	0.00378978	0.0483872	Propionyl-CoA carboxylase alpha chain, mitochondrial	PCCA	-8.04367	1	0
P50897	-0.904103	0.272715	26.6624	0.00264613	0.0398115	Palmitoyl-protein thioesterase 1	PPT1	-8.5619	0	0
Q96AN5	-0.558655	0.169815	26.6342	0.00282359	0.0412683	Transmembrane protein 143	TMEM143	-8.46825	1	0
Q96IX5	-0.559609	0.158415	27.6227	0.00146811	0.0290088	Up-regulated during skeletal muscle growth protein 5	USMG5	-9.41182	1	0
P12694	-0.561568	0.157496	27.6227	0.00134726	0.0280519	2-oxoisovalerate dehydrogenase subunit alpha, mitochondrial	BCKDHA	-9.53576	1	0
P17540;P12532	-0.561687	0.179233	27.6227	0.0040619	0.0495934	Creatine kinase S-type, mitochondrial;Creatine kinase U-type, mitochondrial	CKMT2;CKMT1A	-7.94363	1	0
P80723	2.95474	0.749015	9.62272	0.00296657	0.0424071	Brain acid soluble protein 1	BASP1	8.39699	0	0
P51668	-0.566278	0.169771	26.6294	0.00251632	0.0389904	Ubiquitin-conjugating enzyme E2 D1	UBE2D1	-8.63447	1	0
Q9P2R7	-0.569902	0.176793	27.6227	0.0032412	0.0435648	Succinyl-CoA ligase [ADP-forming] subunit beta, mitochondrial	SUCLA2	-8.26925	1	0
P23381	-0.57103	0.164227	27.6227	0.00169499	0.0312467	Tryptophan--tRNA ligase, cytoplasmic;T1-TrpRS;T2-TrpRS	WARS	-9.20451	1	0
Q9NZJ7	-0.575221	0.0964453	27.6227	2.12521e-06	0.000901091	Mitochondrial carrier homolog 1	MTCH1	-18.844	1	0
Q0VGL1	-0.577452	0.125189	26.6799	8.84492e-05	0.00745405	Ragulator complex protein LAMTOR4;Ragulator complex protein LAMTOR4, N-terminally processed	LAMTOR4	-13.4648	1	0
Q9NYY8	-0.580865	0.132243	26.6323	0.000159697	0.0108752	FAST kinase domain-containing protein 2	FASTKD2	-12.6124	1	0
O15273	-0.582279	0.152186	26.6706	0.000710905	0.0198543	Telethonin	TCAP	-10.4581	1	0
P43304	-0.585658	0.143662	26.6455	0.000368573	0.0139758	Glycerol-3-phosphate dehydrogenase, mitochondrial	GPD2	-11.4058	1	0
Q86Y39	-0.585863	0.148471	26.6335	0.000520256	0.0167696	NADH dehydrogenase [ubiquinone] 1 alpha subcomplex subunit 11	NDUFA11	-10.9085	1	0
Q02487	-0.586643	0.160103	27.6227	0.00104153	0.0247207	Desmocollin-2	DSC2	-9.90708	1	0
Q8N335	-0.588413	0.14054	26.6475	0.0002754	0.0130177	Glycerol-3-phosphate dehydrogenase 1-like protein	GPD1L	-11.8262	1	0
P83111	-0.588712	0.156637	27.6227	0.000812952	0.0219168	Serine beta-lactamase-like protein LACTB, mitochondrial	LACTB	-10.2645	1	0
Q9NRZ7	-0.59362	0.140972	13.6227	0.000923066	0.0233977	1-acyl-sn-glycerol-3-phosphate acyltransferase gamma	AGPAT3	-10.0813	1	0
P07195	-0.595406	0.160739	26.6586	0.000977091	0.0239167	L-lactate dehydrogenase B chain	LDHB	-9.99922	1	0
Q16762	-0.595735	0.166897	27.6227	0.00133372	0.0280519	Thiosulfate sulfurtransferase	TST	-9.55033	1	0
O00160	-0.597565	0.160509	12.6227	0.00268036	0.0401968	Unconventional myosin-If	MYO1F	-8.54336	1	0
E7EW31	-0.609452	0.140921	26.672	0.000190657	0.0111153	Proline-rich basic protein 1	PROB1	-12.3567	1	0
P55084	-0.613838	0.145399	27.6227	0.000236467	0.0125328	Trifunctional enzyme subunit beta, mitochondrial;3-ketoacyl-CoA thiolase	HADHB	-12.0461	1	0
P40939	-0.61878	0.154011	27.6227	0.000408525	0.0146566	Trifunctional enzyme subunit alpha, mitochondrial;Long-chain enoyl-CoA hydratase;Long chain 3-hydroxyacyl-CoA dehydrogenase	HADHA	-11.2573	1	0
P82921	-0.619728	0.172654	26.6292	0.00131623	0.0280314	28S ribosomal protein S21, mitochondrial	MRPS21	-9.56938	1	0
P08237	-0.624049	0.14587	27.6227	0.000203181	0.0112814	ATP-dependent 6-phosphofructokinase, muscle type	PFKM	-12.2649	1	0
Q9UL46	-0.632173	0.116914	27.6227	9.5159e-06	0.00170701	Proteasome activator complex subunit 2	PSME2	-16.6812	1	1
Q32MK0	-0.633363	0.120419	26.6563	1.57514e-05	0.00253326	Myosin light chain kinase 3	MYLK3	-15.9542	1	0
Q14432	-0.639477	0.0867281	26.6393	6.78013e-08	0.000149188	cGMP-inhibited 3,5-cyclic phosphodiesterase A	PDE3A	-23.8141	1	0
Q99707	-0.641382	0.188639	26.6404	0.00213606	0.0353885	Methionine synthase	MTR	-8.87083	1	0
Q8N3J5	-0.649364	0.181626	27.6227	0.00131371	0.0280314	Protein phosphatase 1K, mitochondrial	PPM1K	-9.57213	1	1
P21953	-0.649707	0.177156	27.6227	0.00103265	0.024699	2-oxoisovalerate dehydrogenase subunit beta, mitochondrial	BCKDHB	-9.91943	1	0
Q9HCP6	-0.653568	0.177647	26.6317	0.00104416	0.0247207	Protein-cysteine N-palmitoyltransferase HHAT-like protein	HHATL	-9.90344	1	0
Q5SV97	-0.655201	0.172333	27.6227	0.000724803	0.0199075	PGC-1 and ERR-induced regulator in muscle protein 1	PERM1	-10.4301	1	0
Q9UBR2	-0.658089	0.169234	27.6227	0.00057613	0.0176489	Cathepsin Z	CTSZ	-10.7613	1	0
Q9UDW1	-0.662297	0.164268	26.6323	0.000415154	0.0146688	Cytochrome b-c1 complex subunit 9	UQCR10	-11.2341	1	0
P14854	-0.67105	0.206942	26.6695	0.0031747	0.043142	Cytochrome c oxidase subunit 6B1	COX6B1	-8.29916	1	0
P04350	-0.67999	0.187093	27.6227	0.00112559	0.0256086	Tubulin beta-4A chain	TUBB4A	-9.7951	1	0
Q2M3C7	-0.680524	0.15081	26.6269	0.000116036	0.00887197	A-kinase anchor protein SPHKAP	SPHKAP	-13.0731	1	0
Q6YN16	-0.682355	0.146424	26.6347	7.82036e-05	0.00688191	Hydroxysteroid dehydrogenase-like protein 2	HSDL2	-13.6424	1	0
P30041	-0.684028	0.0972226	27.6227	1.27949e-07	0.000149188	Peroxiredoxin-6	PRDX6	-22.8979	1	0
Q96GW9	-0.689878	0.210866	27.6227	0.00286955	0.0416551	Methionine--tRNA ligase, mitochondrial	MARS2	-8.44496	1	0
Q96Q06	-0.693639	0.164075	26.6505	0.000247141	0.0129286	Perilipin-4	PLIN4	-11.9824	1	0
P17174	-0.696477	0.211499	26.6383	0.00280014	0.0411983	Aspartate aminotransferase, cytoplasmic	GOT1	-8.48028	1	0
Q96SB3	0.522734	0.160794	26.6273	0.00311359	0.043142	Neurabin-2	PPP1R9B	8.32721	0	0
Q9H6R3	-0.707368	0.137635	27.6227	1.96619e-05	0.00284852	Acyl-CoA synthetase short-chain family member 3, mitochondrial	ACSS3	-15.6342	1	0
P00395	-0.708991	0.181555	26.6398	0.000578962	0.0176489	Cytochrome c oxidase subunit 1	MT-CO1	-10.7542	1	0
P42765	-0.709166	0.171699	27.6227	0.000302313	0.0130194	3-ketoacyl-CoA thiolase, mitochondrial	ACAA2	-11.6917	1	0
P05362	-0.710451	0.211473	26.6279	0.00236819	0.0373149	Intercellular adhesion molecule 1	ICAM1	-8.722	1	1
Q99611	-0.712967	0.22578	27.6227	0.00382504	0.0484782	Selenide, water dikinase 2	SEPHS2	-8.03031	1	0
Q9NZJ9	-0.718013	0.201326	27.6227	0.00134435	0.0280519	Diphosphoinositol polyphosphate phosphohydrolase 2	NUDT4	-9.53888	1	1
Q13451	-0.720747	0.210461	26.6634	0.00200509	0.0343814	Peptidyl-prolyl cis-trans isomerase FKBP5;Peptidyl-prolyl cis-trans isomerase FKBP5, N-terminally processed	FKBP5	-8.96212	1	1
Q5VXT5	-0.724477	0.128179	27.6227	4.91167e-06	0.0014357	Synaptophysin-like protein 2	SYPL2	-17.6354	1	0
P16615;O14983;Q93084	-0.726256	0.195471	26.6502	0.000949353	0.0236171	Sarcoplasmic/endoplasmic reticulum calcium ATPase 2;Sarcoplasmic/endoplasmic reticulum calcium ATPase 1;Sarcoplasmic/endoplasmic reticulum calcium ATPase 3	ATP2A2;ATP2A1;ATP2A3	-10.0408	1	0
P07858	-0.726333	0.222068	27.6227	0.00287585	0.0416551	Cathepsin B;Cathepsin B light chain;Cathepsin B heavy chain	CTSB	-8.4418	1	0
P49748	-0.732509	0.159516	27.6227	8.69354e-05	0.00745405	Very long-chain specific acyl-CoA dehydrogenase, mitochondrial	ACADVL	-13.4897	1	0
Q96CM8	-0.734131	0.23434	27.6227	0.00407279	0.0495965	Acyl-CoA synthetase family member 2, mitochondrial	ACSF2	-7.93977	1	0
Q9Y235	-0.741304	0.143599	27.6227	1.84784e-05	0.00284852	Probable C->U-editing enzyme APOBEC-2	APOBEC2	-15.7238	1	0
P11217	-0.744193	0.219746	27.6227	0.0021397	0.0353885	Glycogen phosphorylase, muscle form	PYGM	-8.86837	1	0
P62736;P63267	-0.752092	0.152353	27.6227	3.41226e-05	0.00408071	Actin, aortic smooth muscle;Actin, gamma-enteric smooth muscle	ACTA2;ACTG2	-14.8389	1	0
Q9BUK0	-0.752407	0.18231	26.6436	0.000322644	0.0133169	Coiled-coil-helix-coiled-coil-helix domain-containing protein 7	CHCHD7	-11.5978	1	1
O14967	-0.756328	0.159968	26.63	6.52651e-05	0.0063416	Calmegin	CLGN	-13.9033	1	0
Q9P1Z2	-0.758371	0.215319	27.6227	0.00150851	0.0293155	Calcium-binding and coiled-coil domain-containing protein 1	CALCOCO1	-9.37266	1	0
Q9HBL7	-0.760589	0.186016	26.6331	0.000357156	0.0136539	Plasminogen receptor (KT)	PLGRKT	-11.4512	1	0
Q08499	-0.767056	0.18477	27.6227	0.000285665	0.0130177	cAMP-specific 3,5-cyclic phosphodiesterase 4D	PDE4D	-11.7734	1	0
P02144	-0.793016	0.170446	27.6227	7.37734e-05	0.00678082	Myoglobin	MB	-13.7265	1	0
Q14896;Q14324	-0.798883	0.224089	26.6608	0.00139982	0.0281412	Myosin-binding protein C, cardiac-type;Myosin-binding protein C, fast-type	MYBPC3;MYBPC2	-9.48054	1	0
P24298	-0.800492	0.223073	27.6227	0.00126928	0.0275346	Alanine aminotransferase 1	GPT	-9.62177	1	0
Q9Y3C6	-0.821141	0.243457	26.6452	0.00228837	0.0368034	Peptidyl-prolyl cis-trans isomerase-like 1	PPIL1	-8.77146	1	0
Q96BW5	-0.826268	0.19159	26.6415	0.000197272	0.0111852	Phosphotriesterase-related protein	PTER	-12.3075	1	1
P03891	-0.82994	0.226605	26.6343	0.00108971	0.0250364	NADH-ubiquinone oxidoreductase chain 2	MT-ND2	-9.84184	1	1
Q13228	-0.831082	0.146457	26.6393	5.25083e-06	0.00144058	Selenium-binding protein 1	SELENBP1	-17.539	1	1
Q7Z7K0	-0.850683	0.146977	26.6509	3.88902e-06	0.0014357	COX assembly mitochondrial protein homolog	CMC1	-17.9722	1	1
P12429	-0.860304	0.176978	27.6227	4.18832e-05	0.00476447	Annexin A3	ANXA3	-14.5433	1	1
Q00G26	-0.8615	0.200662	26.6618	0.00020743	0.0113199	Perilipin-5	PLIN5	-12.2351	1	0
P06732	-0.868453	0.200233	27.6227	0.000173252	0.0109639	Creatine kinase M-type;Creatine kinase M-type, N-terminally processed	CKM	-12.4948	1	1
P12277	-0.873436	0.217213	27.6227	0.000404912	0.0146396	Creatine kinase B-type	CKB	-11.2701	1	0
P09972;P05062	-0.921516	0.286142	27.6227	0.00326646	0.0437781	Fructose-bisphosphate aldolase C;Fructose-bisphosphate aldolase B	ALDOC;ALDOB	-8.25805	0	0
P48651	-0.906631	0.26138	26.6262	0.00179453	0.0323727	Phosphatidylserine synthase 1	PTDSS1	-9.12218	1	0
P15259	-0.920529	0.161632	27.6227	4.37272e-06	0.0014357	Phosphoglycerate mutase 2	PGAM2	-17.803	1	1
Q14126	-0.562398	0.175678	27.6227	0.00342857	0.0454751	Desmoglein-2	DSG2	-8.18818	0	0
Q8NE62	-0.931202	0.286746	26.6341	0.00314022	0.043142	Choline dehydrogenase, mitochondrial	CHDH	-8.31492	1	1
Q01469;A8MUU1	-0.933228	0.241382	26.6448	0.000640937	0.0185673	Fatty acid-binding protein, epidermal;Putative fatty acid-binding protein 5-like protein 3	FABP5;FABP5P3	-10.6075	1	1
P16615	-0.933561	0.213892	27.6227	0.00016089	0.0108752	Sarcoplasmic/endoplasmic reticulum calcium ATPase 2	ATP2A2	-12.6016	1	0
P07602	-1.06724	0.333849	26.6526	0.00356295	0.0465558	Prosaposin;Saposin-A;Saposin-B-Val;Saposin-B;Saposin-C;Saposin-D	PSAP	-8.13271	0	0
Q6IPR1	-0.976673	0.206592	27.6227	6.01927e-05	0.00597316	LYR motif-containing protein 5	LYRM5	-14.0201	1	0
Q9BVS5	-0.981955	0.272108	26.6436	0.00125173	0.0272807	tRNA (adenine(58)-N(1))-methyltransferase, mitochondrial	TRMT61B	-9.64186	1	0
P24298;Q8TD30	-0.985459	0.235419	26.6409	0.000276111	0.0130177	Alanine aminotransferase 1;Alanine aminotransferase 2	GPT;GPT2	-11.8225	1	0
P16615;Q93084	-0.986666	0.223965	27.6227	0.000144091	0.0103196	Sarcoplasmic/endoplasmic reticulum calcium ATPase 2;Sarcoplasmic/endoplasmic reticulum calcium ATPase 3	ATP2A2;ATP2A3	-12.7607	1	0
P22748	-0.99948	0.251106	27.6227	0.000451463	0.0152974	Carbonic anhydrase 4	CA4	-11.1131	1	1
P16615;O14983	-1.00585	0.215789	26.6776	7.76943e-05	0.00688191	Sarcoplasmic/endoplasmic reticulum calcium ATPase 2;Sarcoplasmic/endoplasmic reticulum calcium ATPase 1	ATP2A2;ATP2A1	-13.6518	1	0
O00501	-1.03583	0.282418	12.6227	0.00297323	0.0424071	Claudin-5	CLDN5	-8.39376	1	0
O75970	-1.04693	0.297993	12.6227	0.00397762	0.0494666	Multiple PDZ domain protein	MPDZ	-7.97388	1	0
P21695	-1.06328	0.221387	27.6227	4.90656e-05	0.00529952	Glycerol-3-phosphate dehydrogenase [NAD(+)], cytoplasmic	GPD1	-14.3149	1	1
Q16643	0.642017	0.204578	26.6452	0.00412215	0.0497523	Drebrin	DBN1	7.92239	0	0
Q13508	-1.07781	0.266091	26.63	0.000395219	0.014526	Ecto-ADP-ribosyltransferase 3	ART3	-11.3051	1	1
P07339	-1.09803	0.276461	27.6227	0.000461894	0.0153877	Cathepsin D;Cathepsin D light chain;Cathepsin D heavy chain	CTSD	-11.0802	1	0
Q8NDW4	-1.1231	0.282174	27.6227	0.00045164	0.0152974	Zinc finger protein 248	ZNF248	-11.1125	1	0
O95258	-1.13178	0.223745	13.6227	0.00018985	0.0111153	Brain mitochondrial carrier protein 1	SLC25A14	-12.3628	1	1
Q6UX53	-1.13324	0.271093	26.6356	0.000280418	0.0130177	Methyltransferase-like protein 7B	METTL7B	-11.8001	1	1
P43490	-1.17842	0.289473	27.6227	0.000354422	0.0136539	Nicotinamide phosphoribosyltransferase	NAMPT	-11.4622	1	1
Q9BYV7	-1.1993	0.276315	27.6227	0.000171803	0.0109639	Beta,beta-carotene 9,10-oxygenase	BCO2	-12.507	1	0
P61328;Q92915	-1.23066	0.286719	27.6227	0.000195607	0.0111852	Fibroblast growth factor 12;Fibroblast growth factor 14	FGF12;FGF14	-12.3198	1	0
Q9UM22	-1.29532	0.261843	27.6227	3.31678e-05	0.00408071	Mammalian ependymin-related protein 1	EPDR1	-14.8799	1	0
Q9H7C9	-1.32032	0.24196	26.6443	9.34007e-06	0.00170701	Mth938 domain-containing protein	AAMDC	-16.7081	1	0
Q9HAT2	-1.39057	0.194863	27.6227	9.89294e-08	0.000149188	Sialate O-acetylesterase	SIAE	-23.269	1	0
P61328	-1.47349	0.384973	12.6227	0.00220384	0.0361926	Fibroblast growth factor 12	FGF12	-8.82576	1	0
Q8NFX7	-1.60011	0.223498	12.6227	8.68928e-06	0.00170701	Syntaxin-binding protein 6	STXBP6	-16.8123	1	1
Q2UY09	-1.6203	0.435785	26.628	0.000943631	0.0236171	Collagen alpha-1(XXVIII) chain	COL28A1	-10.0495	1	1
P0DJI8	-1.65216	0.499817	26.6404	0.00271329	0.0403019	Serum amyloid A-1 protein;Amyloid protein A;Serum amyloid protein A(2-104);Serum amyloid protein A(3-104);Serum amyloid protein A(2-103);Serum amyloid protein A(2-102);Serum amyloid protein A(4-101)	SAA1	-8.52574	1	1
Q69YL0	-1.84388	0.584963	26.6618	0.00398084	0.0494666	Uncharacterized protein NCBP2-AS2	NCBP2-AS2	-7.97271	1	1
P13533	-1.92277	0.526694	27.6227	0.00107907	0.0250364	Myosin-6	MYH6	-9.856	1	1
Q16654	-2.04227	0.221003	26.6615	8.45191e-10	3.94197e-06	[Pyruvate dehydrogenase (acetyl-transferring)] kinase isozyme 4, mitochondrial	PDK4	-30.14	1	1
P02741	-2.67485	0.756191	26.6312	0.00150502	0.0293155	C-reactive protein;C-reactive protein(1-205)	CRP	-9.376	1	1

## Sheet: DEPs HCMSarc vs Control
Protein	log2FC	SE	DF	pvalue	adj.pvalue	Protein.names	Gene.names	Rank	HCMNeg. Vs. Control	HCMSarc vs HCMNeg
P49747	5.50569	1.30394	25.7249	0.000266035	0.00491156	Cartilage oligomeric matrix protein	COMP	11.8761	1	0
P55083	3.78251	0.967997	26.6333	0.000575446	0.00763016	Microfibril-associated glycoprotein 4	MFAP4	10.763	0	1
Q8IUX7;Q8N436	3.45656	0.840439	27.6227	0.000316818	0.00545372	Adipocyte enhancer-binding protein 1;Inactive carboxypeptidase-like protein X2	AEBP1;CPXM2	11.6241	1	0
P07451	3.45153	1.1357	26.6343	0.00526619	0.033792	Carbonic anhydrase 3	CA3	7.56902	0	0
P10915	3.32934	0.641957	27.6227	1.73175e-05	0.000985195	Hyaluronan and proteoglycan link protein 1	HAPLN1	15.8174	1	1
P51888	3.28675	0.869052	27.6227	0.000763995	0.00916205	Prolargin	PRELP	10.3541	0	0
P06753	3.2521	0.789324	27.6227	0.000310682	0.00538784	Tropomyosin alpha-3 chain	TPM3	11.6523	1	0
P51884;CON__Q05443	3.22871	0.887251	26.6414	0.0011576	0.0123292	Lumican	LUM	9.75465	0	0
P51884	3.07915	0.861483	26.6451	0.00136783	0.0137243	Lumican	LUM	9.5139	0	0
Q14767	2.84136	0.694917	27.6227	0.000337885	0.00571098	Latent-transforming growth factor beta-binding protein 2	LTBP2	11.5312	1	0
Q9H3U7	2.83262	0.819039	25.6227	0.00191187	0.0172336	SPARC-related modular calcium-binding protein 2	SMOC2	9.0308	1	0
P21810	2.80232	0.771099	27.6227	0.00112651	0.01209	Biglycan	BGN	9.79392	0	0
Q06828	2.7877	0.880856	27.6227	0.00375872	0.0269346	Fibromodulin	FMOD	8.05554	0	0
P06703	2.77135	0.60941	26.6272	0.000105654	0.00290783	Protein S100-A6	S100A6	13.2084	0	1
P20774	2.76908	0.811599	26.6345	0.00207318	0.0182824	Mimecan	OGN	8.91394	0	1
P13611	2.73103	0.643774	26.6371	0.000237933	0.00464245	Versican core protein	VCAN	12.0372	0	1
P07093	2.72878	0.630619	26.6451	0.000189794	0.00409903	Glia-derived nexin	SERPINE2	12.3633	1	0
Q9BXN1	2.68557	0.678373	26.6334	0.000502999	0.00704651	Asporin	ASPN	10.9572	0	1
P54652	2.65325	0.478628	26.6435	7.42343e-06	0.000607549	Heat shock-related 70 kDa protein 2	HSPA2	17.0395	1	1
Q15113	2.6017	0.676007	27.6227	0.000640607	0.00816511	Procollagen C-endopeptidase enhancer 1	PCOLCE	10.6083	0	1
P49746	2.57117	0.425914	26.6232	2.03289e-06	0.000260023	Thrombospondin-3	THBS3	18.908	1	1
P08582	2.50457	0.576343	26.6573	0.00018055	0.00395431	Melanotransferrin	MFI2	12.4353	1	0
P12814	2.48042	0.306353	26.628	1.18268e-08	1.05105e-05	Alpha-actinin-1	ACTN1	26.3334	1	1
P07585	2.45673	0.786062	26.639	0.0042568	0.0294629	Decorin	DCN	7.87601	0	0
Q96D15	2.42313	0.584727	26.6264	0.000308805	0.00538784	Reticulocalbin-3	RCN3	11.661	0	1
Q05707	2.37386	0.630946	27.6227	0.000804549	0.00940657	Collagen alpha-1(XIV) chain	COL14A1	10.2795	0	1
Q6UWY5	2.22603	0.7823	26.6316	0.00842364	0.0472225	Olfactomedin-like protein 1	OLFML1	6.89134	0	0
Q01995	2.19799	0.702202	26.6299	0.00420778	0.0292102	Transgelin	TAGLN	7.89273	0	1
P50440	2.17707	0.398832	26.6525	9.28525e-06	0.00069864	Glycine amidinotransferase, mitochondrial	GATM	16.7166	1	1
Q14195;Q14117	2.13975	0.639556	26.6257	0.00245294	0.0204178	Dihydropyrimidinase-related protein 3;Dihydropyrimidinase	DPYSL3;DPYS	8.67127	0	1
P05154	2.13372	0.559155	26.652	0.00073057	0.008915	Plasma serine protease inhibitor	SERPINA5	10.4187	0	0
Q9NRN5	2.1282	0.654372	27.6227	0.00301396	0.0231633	Olfactomedin-like protein 3	OLFML3	8.37412	0	0
Q7Z7G0	2.10057	0.639343	27.6227	0.00277007	0.0221653	Target of Nesh-SH3	ABI3BP	8.49586	0	0
O94760	2.01884	0.301161	26.6336	3.63613e-07	6.78503e-05	N(G),N(G)-dimethylarginine dimethylaminohydrolase 1	DDAH1	21.3911	1	1
P35443	2.00559	0.357774	26.6279	6.3075e-06	0.000555179	Thrombospondin-4	THBS4	17.2745	1	1
Q9UBX5	1.97521	0.41615	27.6227	5.71938e-05	0.00202308	Fibulin-5	FBLN5	14.0938	0	1
P48681	1.97077	0.268228	27.6227	5.7838e-08	2.0755e-05	Nestin	NES	24.0434	1	1
P84157	1.96047	0.480201	26.6251	0.000363256	0.00596316	Matrix-remodeling-associated protein 7	MXRA7	11.4267	0	1
Q8IUX7	1.88837	0.554818	26.634	0.00211736	0.0185581	Adipocyte enhancer-binding protein 1	AEBP1	8.88352	0	0
P09936	1.88583	0.605933	27.6227	0.00428685	0.0295831	Ubiquitin carboxyl-terminal hydrolase isozyme L1	UCHL1	7.86587	0	0
Q08431	1.8852	0.36194	26.6348	1.80887e-05	0.00101667	Lactadherin;Lactadherin short form;Medin	MFGE8	15.7545	1	0
P35580	1.87466	0.494431	26.6307	0.000779434	0.00925206	Myosin-10	MYH10	10.3253	0	1
Q13061	1.8336	0.342154	27.6227	1.0841e-05	0.000766259	Triadin	TRDN	16.4931	0	1
Q9BYF1	1.83178	0.331422	27.6227	6.88137e-06	0.000593688	Angiotensin-converting enzyme 2;Processed angiotensin-converting enzyme 2	ACE2	17.1489	1	1
P03950	1.8049	0.523315	27.6227	0.00182248	0.016736	Angiogenin	ANG	9.09988	0	0
Q99969	1.79593	0.575945	12.6227	0.00841346	0.0472225	Retinoic acid receptor responder protein 2	RARRES2	6.89309	0	0
P50479	1.77946	0.438335	26.6262	0.000385956	0.00616604	PDZ and LIM domain protein 4	PDLIM4	11.3393	1	0
Q9BWM7	1.74221	0.347984	26.633	3.10072e-05	0.00136745	Sideroflexin-3	SFXN3	14.977	1	1
P14649	1.73843	0.369717	26.6269	6.9964e-05	0.00222029	Myosin light chain 6B	MYL6B	13.803	0	1
P08670	1.69931	0.511254	26.6304	0.00259187	0.0210593	Vimentin	VIM	8.59179	0	1
Q96NY7	1.68671	0.418212	27.6227	0.000392085	0.00619928	Chloride intracellular channel protein 6	CLIC6	11.3165	0	1
Q14195	1.68379	0.518877	26.6419	0.00315853	0.0238423	Dihydropyrimidinase-related protein 3	DPYSL3	8.30653	0	0
Q99715	1.68156	0.394145	26.6565	0.000222891	0.0044376	Collagen alpha-1(XII) chain	COL12A1	12.1314	1	0
O94832	1.62442	0.384402	26.6321	0.000248569	0.00479163	Unconventional myosin-Id	MYO1D	11.9741	0	1
Q9Y4F1	1.61968	0.266026	26.6248	1.77646e-06	0.000251126	FERM, RhoGEF and pleckstrin domain-containing protein 1	FARP1	19.1026	1	1
Q13642	1.59651	0.212633	26.6408	4.86543e-08	1.97301e-05	Four and a half LIM domains protein 1	FHL1	24.2929	1	1
P39060	1.5642	0.397509	26.6334	0.000535477	0.00732716	Collagen alpha-1(XVIII) chain;Endostatin	COL18A1	10.8669	0	0
P08294	1.53689	0.510625	27.6227	0.00552889	0.0348544	Extracellular superoxide dismutase [Cu-Zn]	SOD3	7.49879	0	0
Q9BUF5	1.51533	0.313922	26.6337	5.00737e-05	0.00185245	Tubulin beta-6 chain	TUBB6	14.2856	0	1
Q99584	1.50421	0.329428	27.6227	9.32685e-05	0.00270247	Protein S100-A13	S100A13	13.3883	0	1
Q71H61	1.50171	0.353515	26.6352	0.000234369	0.00461322	Immunoglobulin-like domain-containing receptor 2	ILDR2	12.0589	1	0
Q9BW30	1.49952	0.439644	26.6346	0.00207911	0.0183001	Tubulin polymerization-promoting protein family member 3	TPPP3	8.90982	0	1
Q9ULC3	1.4944	0.285918	26.6407	1.72264e-05	0.000985195	Ras-related protein Rab-23	RAB23	15.825	0	1
O95428	1.48258	0.412503	26.6247	0.00130073	0.0133654	Papilin	PAPLN	9.58646	0	1
P27348	1.47784	0.211683	27.6227	1.47111e-07	3.43136e-05	14-3-3 protein theta	YWHAQ	22.6966	1	1
P09525	1.47541	0.393692	26.6365	0.000873621	0.0100134	Annexin A4	ANXA4	10.1607	0	1
Q12805	1.46595	0.46726	26.6553	0.00413043	0.0288019	EGF-containing fibulin-like extracellular matrix protein 1	EFEMP1	7.91949	0	0
Q9UGT4	1.46441	0.445118	26.6405	0.002822	0.0223508	Sushi domain-containing protein 2	SUSD2	8.46907	0	1
Q9P2B2	1.46098	0.177848	27.6227	6.76441e-09	1.05105e-05	Prostaglandin F2 receptor negative regulator	PTGFRN	27.1394	1	1
P07225	1.44023	0.237576	26.6575	1.89271e-06	0.000257915	Vitamin K-dependent protein S	PROS1	19.0111	1	1
P27816	1.42364	0.173334	26.6415	8.9411e-09	1.05105e-05	Microtubule-associated protein 4	MAP4	26.7369	1	1
P24593	1.41842	0.367932	26.6263	0.000660385	0.00830377	Insulin-like growth factor-binding protein 5	IGFBP5	10.5644	0	0
Q9H987	1.4164	0.221679	27.6227	6.87391e-07	0.000118766	Synaptopodin 2-like protein	SYNPO2L	20.4724	1	1
Q16082	1.37755	0.291737	27.6227	6.11231e-05	0.00208131	Heat shock protein beta-2	HSPB2	13.9979	0	1
P78559	1.3545	0.296154	27.6227	9.13977e-05	0.00268413	Microtubule-associated protein 1A;MAP1A heavy chain;MAP1 light chain LC2	MAP1A	13.4175	1	1
Q9UBG0	1.33576	0.393555	26.6304	0.00216942	0.0189165	C-type mannose receptor 2	MRC2	8.84848	0	1
Q05682	1.33527	0.401414	26.6303	0.00257488	0.0210593	Caldesmon	CALD1	8.60128	0	1
P29536	1.32873	0.450068	26.6303	0.00651023	0.0389362	Leiomodin-1	LMOD1	7.26307	0	0
O75339	1.30802	0.444548	26.629	0.00666927	0.0397345	Cartilage intermediate layer protein 1;Cartilage intermediate layer protein 1 C1;Cartilage intermediate layer protein 1 C2	CILP	7.22826	1	0
Q12765	1.30534	0.303991	26.6365	0.00020738	0.0042431	Secernin-1	SCRN1	12.2354	1	0
P54289	1.27988	0.197805	26.6416	6.58996e-07	0.000118239	Voltage-dependent calcium channel subunit alpha-2/delta-1;Voltage-dependent calcium channel subunit alpha-2-1;Voltage-dependent calcium channel subunit delta-1	CACNA2D1	20.5332	0	1
P62328	1.27074	0.396477	27.6227	0.00339613	0.0251875	Thymosin beta-4;Hematopoietic system regulatory peptide	TMSB4X	8.20189	0	1
Q8N3D4	1.27059	0.157006	26.6278	1.19395e-08	1.05105e-05	EH domain-binding protein 1-like protein 1	EHBP1L1	26.3197	1	1
P68133	1.26894	0.332008	26.6417	0.000719481	0.00883258	Actin, alpha skeletal muscle	ACTA1	10.4408	1	0
P18084	1.25335	0.245266	26.6394	2.35035e-05	0.00115873	Integrin beta-5	ITGB5	15.3768	0	1
Q16890	1.23478	0.342063	26.6371	0.00124848	0.0130116	Tumor protein D53	TPD52L1	9.64561	0	0
Q8N2S1	1.2235	0.288596	26.6249	0.000239835	0.00464245	Latent-transforming growth factor beta-binding protein 4	LTBP4	12.0257	0	1
Q9BSR8	1.2076	0.279752	27.6227	0.00018312	0.00399184	Protein YIPF4	YIPF4	12.4149	0	1
Q9Y6Y0	1.1997	0.251626	26.6571	5.85456e-05	0.00202308	Influenza virus NS1A-binding protein	IVNS1ABP	14.0601	1	0
Q9NZM1	1.18961	0.345475	26.6289	0.00191362	0.0172336	Myoferlin	MYOF	9.02948	0	1
P17661	1.18935	0.257317	27.6227	8.01338e-05	0.00241177	Desmin	DES	13.6072	1	1
O00468	1.18824	0.169698	27.6227	1.39474e-07	3.42446e-05	Agrin;Agrin N-terminal 110 kDa subunit;Agrin C-terminal 110 kDa subunit;Agrin C-terminal 90 kDa fragment;Agrin C-terminal 22 kDa fragment	AGRN	22.7735	0	1
Q92599	1.18621	0.23723	27.6227	2.86959e-05	0.00130845	Septin-8	SEPT8	15.0888	0	1
P09104	1.17918	0.355441	27.6227	0.00255347	0.0210593	Gamma-enolase	ENO2	8.61332	0	1
P51648	1.13949	0.284522	27.6227	0.000422764	0.00644508	Fatty aldehyde dehydrogenase	ALDH3A2	11.2079	0	1
Q9NQC3	1.12854	0.386252	27.6227	0.00686325	0.0407861	Reticulon-4	RTN4	7.18689	0	0
O95425	1.10515	0.141135	27.6227	1.72991e-08	1.15286e-05	Supervillin	SVIL	25.7847	1	1
Q969G5	1.10081	0.31686	26.6311	0.00176923	0.0163759	Protein kinase C delta-binding protein	PRKCDBP	9.14266	0	0
O00339	1.09946	0.382641	26.6273	0.00787974	0.0451585	Matrilin-2	MATN2	6.98764	0	0
Q16799	1.09645	0.318189	26.6481	0.00190025	0.017213	Reticulon-1	RTN1	9.03959	0	0
Q12988	1.08809	0.268294	27.6227	0.000369243	0.0060228	Heat shock protein beta-3	HSPB3	11.4031	0	1
P23458	1.07536	0.314388	27.6227	0.00196135	0.0175282	Tyrosine-protein kinase JAK1	JAK1	8.99394	0	0
Q8IZH2	1.07194	0.330928	13.6227	0.00612468	0.0372512	5-3 exoribonuclease 1	XRN1	7.35115	1	0
P07437	1.0712	0.230001	26.6331	7.87919e-05	0.00238678	Tubulin beta chain	TUBB	13.6316	0	1
O43294	1.07062	0.345816	26.6296	0.00457928	0.0308259	Transforming growth factor beta-1-induced transcript 1 protein	TGFB1I1	7.77066	0	0
P43121	1.044	0.141983	26.6249	7.15255e-08	2.20793e-05	Cell surface glycoprotein MUC18	MCAM	23.737	0	1
P21589	1.041	0.300454	26.6374	0.00181172	0.0166699	5-nucleotidase	NT5E	9.10843	0	1
Q16658	1.03985	0.188308	26.6411	7.85806e-06	0.000622351	Fascin	FSCN1	16.9574	0	1
Q96LD4	1.03824	0.339069	26.6532	0.00497551	0.0325337	Tripartite motif-containing protein 47	TRIM47	7.65094	0	0
Q8IXS6	1.03326	0.218546	26.629	6.52935e-05	0.00216024	Paralemmin-2	PALM2	13.9027	0	1
P49961	1.02862	0.279646	26.6316	0.00104609	0.0114517	Ectonucleoside triphosphate diphosphohydrolase 1	ENTPD1	9.90077	0	1
P21980	1.02812	0.291989	26.6317	0.00156881	0.0150586	Protein-glutamine gamma-glutamyltransferase 2	TGM2	9.31612	0	0
Q15121	1.02262	0.316326	26.6426	0.003257	0.0244668	Astrocytic phosphoprotein PEA-15	PEA15	8.26224	0	1
Q14847	1.01965	0.305776	26.6342	0.00252173	0.020895	LIM and SH3 domain protein 1	LASP1	8.63137	0	1
Q9NXR1	1.01512	0.171934	26.6258	2.87545e-06	0.000343948	Nuclear distribution protein nudE homolog 1	NDE1	18.4078	0	1
Q9NYB9	1.01158	0.194399	13.6227	0.000146061	0.00353045	Abl interactor 2	ABI2	12.7411	0	1
Q86UX2	1.01092	0.291318	26.6396	0.00178663	0.0164776	Inter-alpha-trypsin inhibitor heavy chain H5	ITIH5	9.12855	1	0
Q93045	1.00688	0.250427	12.6227	0.00153904	0.0148729	Stathmin-2	STMN2	9.34375	0	1
P13591	0.998662	0.23119	26.6531	0.000193506	0.00412427	Neural cell adhesion molecule 1	NCAM1	12.3353	1	0
O14936	0.995223	0.224492	26.6235	0.000143346	0.00348285	Peripheral plasma membrane protein CASK	CASK	12.7682	0	1
P06756	0.992135	0.172878	27.6227	3.88754e-06	0.000429727	Integrin alpha-V;Integrin alpha-V heavy chain;Integrin alpha-V light chain	ITGAV	17.9727	0	1
Q14BN4	0.991693	0.196216	27.6227	2.4791e-05	0.00117737	Sarcolemmal membrane-associated protein	SLMAP	15.2998	0	1
Q53EL6	0.987811	0.270669	26.6241	0.00112736	0.01209	Programmed cell death protein 4	PDCD4	9.79283	0	1
O94875	0.982115	0.192823	26.6389	2.45837e-05	0.00117737	Sorbin and SH3 domain-containing protein 2	SORBS2	15.3119	1	0
Q711Q0	0.966722	0.238839	27.6227	0.000377246	0.00611	Uncharacterized protein C10orf71	C10orf71	11.3722	0	0
P21964	0.956326	0.130482	26.6328	7.57276e-08	2.20793e-05	Catechol O-methyltransferase	COMT	23.6546	0	1
P05452	0.948203	0.329611	26.6253	0.00781595	0.0449032	Tetranectin	CLEC3B	6.99936	0	0
P63167	0.945876	0.231767	26.6412	0.000364309	0.00596316	Dynein light chain 1, cytoplasmic	DYNLL1	11.4226	0	1
Q9HCN8	0.94138	0.166402	26.6244	5.50746e-06	0.000530548	Stromal cell-derived factor 2-like protein 1	SDF2L1	17.4702	0	1
P68366	0.940379	0.185295	27.6227	2.34207e-05	0.00115873	Tubulin alpha-4A chain	TUBA4A	15.3819	0	1
Q9HCB6	0.932864	0.327547	26.6304	0.0083729	0.0470744	Spondin-1	SPON1	6.90006	0	0
P13797;Q14651	0.93063	0.288952	26.6359	0.00335772	0.0250345	Plastin-3;Plastin-1	PLS3;PLS1	8.2183	0	1
Q9NVA2	0.925446	0.295952	26.6283	0.00424067	0.0293948	Septin-11	SEPT11	7.88149	0	1
P06396	0.925141	0.21666	26.6302	0.000221118	0.00442711	Gelsolin	GSN	12.1429	0	1
P08473	0.922441	0.248778	26.6337	0.000968768	0.0107602	Neprilysin	MME	10.0116	0	1
O43556	0.918104	0.220565	26.631	0.000293994	0.00518602	Epsilon-sarcoglycan	SGCE	11.7319	0	0
Q9Y316	0.907091	0.213949	26.6546	0.000239225	0.00464245	Protein MEMO1	MEMO1	12.0293	0	0
P13797	0.890034	0.265115	27.6227	0.00230743	0.0195712	Plastin-3	PLS3	8.7595	0	1
Q15628	0.886502	0.226653	12.6227	0.00188529	0.017144	Tumor necrosis factor receptor type 1-associated DEATH domain protein	TRADD	9.051	0	0
P16949	0.876601	0.258847	26.654	0.00220946	0.0191227	Stathmin	STMN1	8.82209	0	1
Q07065;Q96NL0	0.86169	0.147691	26.6269	3.4528e-06	0.000392861	Cytoskeleton-associated protein 4;RUN domain-containing protein 3B	CKAP4;RUNDC3B	18.1438	0	1
P50993	0.858445	0.21459	27.6227	0.000427909	0.00650226	Sodium/potassium-transporting ATPase subunit alpha-2	ATP1A2	11.1904	0	0
Q99523	0.85449	0.266701	26.6292	0.00350227	0.0258924	Sortilin	SORT1	8.15749	0	0
Q92504	0.850468	0.159562	26.6292	1.3102e-05	0.000804223	Zinc transporter SLC39A7	SLC39A7	16.2198	0	1
Q16181	0.84763	0.236173	26.6389	0.00131707	0.013474	Septin-7	SEPT7	9.56845	0	1
Q8NBS9	0.83619	0.21425	27.6227	0.000554768	0.00745819	Thioredoxin domain-containing protein 5	TXNDC5	10.8158	0	1
P51397	0.829094	0.245379	26.6545	0.00225321	0.0193444	Death-associated protein 1	DAP	8.7938	0	1
O95302;Q75LS8	0.81993	0.189538	12.6227	0.000879111	0.0100516	Peptidyl-prolyl cis-trans isomerase FKBP9;Putative FK506-binding protein 9-like protein	FKBP9;FKBP9P1	10.1517	0	1
P18206	0.814463	0.132147	27.6227	1.25032e-06	0.000194425	Vinculin	VCL	19.6093	0	0
P17026	0.799273	0.259103	25.6237	0.00483548	0.0319517	Zinc finger protein 22	ZNF22	7.69212	0	1
P50454	0.796697	0.253649	26.6379	0.0040956	0.0286446	Serpin H1	SERPINH1	7.93171	0	1
Q9BVC6	0.794376	0.181806	27.6227	0.000158851	0.00370659	Transmembrane protein 109	TMEM109	12.62	0	1
P46821	0.792774	0.272938	26.6273	0.00730799	0.0427215	Microtubule-associated protein 1B;MAP1B heavy chain;MAP1 light chain LC1	MAP1B	7.09631	0	0
Q9NXR1;Q9GZM8	0.791433	0.193176	13.6227	0.00114866	0.012262	Nuclear distribution protein nudE homolog 1;Nuclear distribution protein nudE-like 1	NDE1;NDEL1	9.76583	0	0
Q9H792	0.79021	0.241998	26.6239	0.00300337	0.0231582	Pseudopodium-enriched atypical kinase 1	PEAK1	8.3792	0	0
Q96DG6	0.789098	0.204493	27.6227	0.000623552	0.00803456	Carboxymethylenebutenolidase homolog	CMBL	10.6472	0	0
O00151	0.787142	0.141061	27.6227	5.9624e-06	0.000545384	PDZ and LIM domain protein 1	PDLIM1	17.3557	0	0
P60891;P11908	0.785142	0.255517	26.6355	0.00484793	0.0319604	Ribose-phosphate pyrophosphokinase 1;Ribose-phosphate pyrophosphokinase 2	PRPS1;PRPS2	7.68841	0	0
Q9NZ01	0.782383	0.251608	26.6245	0.00442861	0.0301158	Very-long-chain enoyl-CoA reductase	TECR	7.81893	0	0
Q6ZUT6	0.778103	0.25033	27.6227	0.00432965	0.0297903	Uncharacterized protein C15orf52	C15orf52	7.85154	0	0
Q15555	0.774643	0.137908	26.6313	6.11823e-06	0.000548876	Microtubule-associated protein RP/EB family member 2	MAPRE2	17.3185	0	0
Q02809	0.769949	0.216018	26.642	0.00140352	0.0139604	Procollagen-lysine,2-oxoglutarate 5-dioxygenase 1	PLOD1	9.47674	0	1
Q9Y4Z0	0.768176	0.24204	27.6227	0.00367474	0.0265777	U6 snRNA-associated Sm-like protein LSm4	LSM4	8.08814	0	0
O95816	0.764439	0.111661	26.6313	2.53425e-07	5.37376e-05	BAG family molecular chaperone regulator 2	BAG2	21.9119	0	0
P10301	0.762694	0.155682	27.6227	3.77777e-05	0.00150485	Ras-related protein R-Ras	RRAS	14.6921	0	0
Q13425	0.762545	0.154027	26.6493	3.59392e-05	0.00147067	Beta-2-syntrophin	SNTB2	14.7641	0	0
P55145	0.761916	0.139096	26.627	8.85576e-06	0.000677248	Mesencephalic astrocyte-derived neurotrophic factor	MANF	16.785	0	0
Q9NRG4	0.758101	0.182186	27.6227	0.000278292	0.00505149	N-lysine methyltransferase SMYD2	SMYD2	11.8111	0	0
O00479	0.75468	0.266295	27.6227	0.00849323	0.0474502	High mobility group nucleosome-binding domain-containing protein 4	HMGN4	6.87947	0	0
O15173	0.742953	0.14409	26.6347	2.0802e-05	0.00109477	Membrane-associated progesterone receptor component 2	PGRMC2	15.5529	0	0
P23634;Q16720	0.739588	0.212646	27.6227	0.00169079	0.0158219	Plasma membrane calcium-transporting ATPase 4;Plasma membrane calcium-transporting ATPase 3	ATP2B4;ATP2B3	9.20808	0	0
Q8N3V7	0.737248	0.131705	27.6227	5.68647e-06	0.000530548	Synaptopodin	SYNPO	17.424	0	0
Q8N8S7	0.736706	0.205741	26.6266	0.00134616	0.0136054	Protein enabled homolog	ENAH	9.53694	0	0
P62256	0.735462	0.180902	26.6327	0.000379828	0.00611	Ubiquitin-conjugating enzyme E2 H	UBE2H	11.3624	0	0
P05141	0.735056	0.187113	27.6227	0.000518365	0.00717558	ADP/ATP translocase 2;ADP/ATP translocase 2, N-terminally processed	SLC25A5	10.9137	0	0
Q15120	0.725352	0.165534	26.624	0.000164322	0.00373933	[Pyruvate dehydrogenase (acetyl-transferring)] kinase isozyme 3, mitochondrial	PDK3	12.5712	0	0
Q70UQ0	0.724413	0.248787	26.6568	0.00717752	0.0422767	Inhibitor of nuclear factor kappa-B kinase-interacting protein	IKBIP	7.1223	0	0
O60256	0.723492	0.200472	27.6227	0.00120334	0.0126717	Phosphoribosyl pyrophosphate synthase-associated protein 2	PRPSAP2	9.69874	0	0
P31947	0.722291	0.130797	26.6245	7.87111e-06	0.000622351	14-3-3 protein sigma	SFN	16.955	0	0
Q9BQE3	0.720318	0.253593	26.6439	0.00852408	0.0475088	Tubulin alpha-1C chain	TUBA1C	6.87424	0	0
Q15019	0.715104	0.208458	27.6227	0.0019117	0.0172336	Septin-2	SEPT2	9.03093	0	1
P04275	0.714903	0.24084	27.6227	0.00612293	0.0372512	von Willebrand factor;von Willebrand antigen 2	VWF	7.35156	0	0
Q8NC56	0.71208	0.199649	27.6227	0.00134354	0.0136054	LEM domain-containing protein 2	LEMD2	9.53975	0	1
Q5T013	0.709988	0.238057	26.6325	0.00604963	0.0370361	Putative hydroxypyruvate isomerase	HYI	7.36894	0	0
Q15124	0.706656	0.182539	27.6227	0.000603318	0.00783977	Phosphoglucomutase-like protein 5	PGM5	10.6948	0	0
P35052	0.704468	0.174397	26.6571	0.000406304	0.00629703	Glypican-1;Secreted glypican-1	GPC1	11.2652	1	0
Q06136	0.698347	0.135469	26.6245	2.08862e-05	0.00109477	3-ketodihydrosphingosine reductase	KDSR	15.5471	0	0
Q9UHB6	0.698057	0.187018	26.6236	0.000909082	0.0102857	LIM domain and actin-binding protein 1	LIMA1	10.1033	0	0
P23284	0.695176	0.23917	26.6274	0.00727235	0.04262	Peptidyl-prolyl cis-trans isomerase B	PPIB	7.10336	0	1
P27824	0.694134	0.133511	26.629	1.85651e-05	0.00103103	Calnexin	CANX	15.717	0	0
P28482	0.692607	0.159049	26.6519	0.000176311	0.00389806	Mitogen-activated protein kinase 1	MAPK1	12.4696	0	0
Q9UBH6	0.688187	0.178203	26.6232	0.000649018	0.00822736	Xenotropic and polytropic retrovirus receptor 1	XPR1	10.5895	0	0
Q8N128	0.679613	0.224397	27.6227	0.00527796	0.033821	Protein FAM177A1	FAM177A1	7.5658	0	0
Q6VY07	0.679434	0.161199	26.6551	0.000255538	0.00484588	Phosphofurin acidic cluster sorting protein 1	PACS1	11.9342	0	0
Q9P299	0.674876	0.168747	12.6227	0.00160096	0.0153042	Coatomer subunit zeta-2	COPZ2	9.28685	0	0
P14625	0.670781	0.116009	26.6275	3.96104e-06	0.000429727	Endoplasmin	HSP90B1	17.9457	0	0
P00387	0.670534	0.160391	26.6347	0.00028017	0.00506586	NADH-cytochrome b5 reductase 3;NADH-cytochrome b5 reductase 3 membrane-bound form;NADH-cytochrome b5 reductase 3 soluble form	CYB5R3	11.8014	0	0
Q9Y490	0.669349	0.20136	26.6416	0.00258876	0.0210593	Talin-1	TLN1	8.59352	0	1
O95210	0.667008	0.19162	27.6227	0.00167835	0.0157535	Starch-binding domain-containing protein 1	STBD1	9.21874	0	0
Q96GQ5	0.665916	0.124387	26.6242	1.23137e-05	0.000786895	RUS1 family protein C16orf58	C16orf58	16.3094	0	0
P60033	0.65972	0.188362	27.6227	0.00158745	0.0152063	CD81 antigen	CD81	9.29907	0	0
Q07065	0.659176	0.12336	27.6227	1.13049e-05	0.000768196	Cytoskeleton-associated protein 4	CKAP4	16.4327	0	0
P23634	0.659099	0.124457	26.6265	1.43551e-05	0.000869693	Plasma membrane calcium-transporting ATPase 4	ATP2B4	16.0881	0	0
Q14247	0.658445	0.147346	26.6444	0.000130222	0.00324857	Src substrate cortactin	CTTN	12.9067	0	0
Q99470	0.653644	0.191489	27.6227	0.00199703	0.0177789	Stromal cell-derived factor 2	SDF2	8.96793	0	0
Q8IXL7	0.652781	0.225892	26.6426	0.0075711	0.043984	Methionine-R-sulfoxide reductase B3	MSRB3	7.04528	0	0
Q9UBB6	0.651863	0.144649	26.6318	0.000117842	0.00304126	Neurochondrin	NCDN	13.0509	0	0
O15061	0.64999	0.151747	27.6227	0.000200316	0.00418237	Synemin	SYNM	12.2854	0	0
O95479	0.643953	0.15015	26.6252	0.000210458	0.00425015	GDH/6PGL endoplasmic bifunctional protein;Glucose 1-dehydrogenase;6-phosphogluconolactonase	H6PD	12.2142	0	0
P30101	0.642358	0.136442	26.6259	6.88863e-05	0.00221624	Protein disulfide-isomerase A3	PDIA3	13.8254	0	0
Q9HA64	0.640878	0.139064	26.6253	8.98219e-05	0.00268413	Ketosamine-3-kinase	FN3KRP	13.4426	0	0
Q9NUP9	0.640533	0.177051	12.6227	0.00326593	0.0244945	Protein lin-7 homolog C	LIN7C	8.25829	0	0
Q63ZY3	0.635404	0.15062	26.6274	0.000253475	0.00482794	KN motif and ankyrin repeat domain-containing protein 2	KANK2	11.9459	0	0
P14314	0.630939	0.103208	26.6234	1.66547e-06	0.000242794	Glucosidase 2 subunit beta	PRKCSH	19.1956	0	0
P08134	0.628584	0.166454	27.6227	0.0007755	0.00922885	Rho-related GTP-binding protein RhoC	RHOC	10.3326	0	0
P19784	0.623141	0.201211	26.6264	0.00456825	0.0308259	Casein kinase II subunit alpha	CSNK2A2	7.77414	0	0
Q6PI48	0.622635	0.164323	26.6339	0.000784331	0.0092662	Aspartate--tRNA ligase, mitochondrial	DARS2	10.3162	0	0
Q09666	0.620548	0.196676	26.6432	0.00395285	0.0279819	Neuroblast differentiation-associated protein AHNAK	AHNAK	7.98289	0	0
Q6ZMM2	0.617727	0.209087	26.6237	0.00647801	0.0387932	ADAMTS-like protein 5	ADAMTSL5	7.27023	0	0
O75954	0.611525	0.134408	26.6292	0.000105032	0.00290783	Tetraspanin-9	TSPAN9	13.2169	0	0
O94919	0.608116	0.215375	26.6372	0.00887762	0.0491854	Endonuclease domain-containing 1 protein	ENDOD1	6.81561	0	0
P34932	0.60658	0.148706	27.6227	0.000346793	0.00579852	Heat shock 70 kDa protein 4	HSPA4	11.4936	0	0
O95881	0.605654	0.15626	26.632	0.000625197	0.00803456	Thioredoxin domain-containing protein 12	TXNDC12	10.6434	0	0
Q07960	0.602138	0.148058	26.6265	0.000378577	0.00611	Rho GTPase-activating protein 1	ARHGAP1	11.3671	0	0
Q9BZF9	0.594348	0.104248	26.624	4.90346e-06	0.000504689	Uveal autoantigen with coiled-coil domains and ankyrin repeats	UACA	17.6378	0	0
Q15084	0.594342	0.119965	26.6353	3.56439e-05	0.00147067	Protein disulfide-isomerase A6	PDIA6	14.776	0	0
Q96AQ6	0.593377	0.178039	27.6227	0.00245539	0.0204178	Pre-B-cell leukemia transcription factor-interacting protein 1	PBXIP1	8.66983	0	0
P63208	0.592501	0.138291	27.6227	0.000199732	0.00418237	S-phase kinase-associated protein 1	SKP1	12.2896	0	0
Q9ULH0	0.592123	0.147515	26.6378	0.00043497	0.0065456	Kinase D-interacting substrate of 220 kDa	KIDINS220	11.1668	0	0
Q9UH65	0.590303	0.185272	26.6326	0.00366079	0.0265556	Switch-associated protein 70	SWAP70	8.09363	0	0
P48729	0.589425	0.191585	27.6227	0.00468598	0.031145	Casein kinase I isoform alpha	CSNK1A1	7.73743	0	0
P46108	0.588974	0.11132	27.6227	1.30403e-05	0.000804223	Adapter molecule crk	CRK	16.2267	0	0
P26885	0.587985	0.14222	26.634	0.000316693	0.00545372	Peptidyl-prolyl cis-trans isomerase FKBP2	FKBP2	11.6246	0	0
Q969X5	0.586774	0.135983	26.625	0.000196263	0.00414284	Endoplasmic reticulum-Golgi intermediate compartment protein 1	ERGIC1	12.3149	0	0
Q99426	0.585622	0.140157	27.6227	0.000265746	0.00491156	Tubulin-folding cofactor B	TBCB	11.8777	0	0
P48509	0.581544	0.192152	26.6246	0.00543306	0.0344833	CD151 antigen	CD151	7.52402	0	0
P68400;Q8NEV1	0.5721	0.143615	26.6242	0.000471567	0.00680948	Casein kinase II subunit alpha;Casein kinase II subunit alpha 3	CSNK2A1;CSNK2A3	11.0502	0	0
P46939	0.565172	0.1407	26.6333	0.000431792	0.00653996	Utrophin	UTRN	11.1774	0	0
Q9UNF1;Q12816	0.56392	0.154677	27.6227	0.00109286	0.0118563	Melanoma-associated antigen D2;Trophinin	MAGED2;TRO	9.83768	0	0
P30040	0.559362	0.110738	27.6227	2.4986e-05	0.00117737	Endoplasmic reticulum resident protein 29	ERP29	15.2885	0	0
O75147	0.546042	0.17188	27.6227	0.00364602	0.0265556	Obscurin-like protein 1	OBSL1	8.09946	0	0
Q9BR39	0.542498	0.146107	26.6245	0.000956371	0.0106695	Junctophilin-2	JPH2	10.0301	0	0
P67870	0.541308	0.138829	26.6327	0.000588386	0.00771017	Casein kinase II subunit beta	CSNK2B	10.7309	0	0
P51178	0.541255	0.178143	27.6227	0.00515268	0.0333156	1-phosphatidylinositol 4,5-bisphosphate phosphodiesterase delta-1	PLCD1	7.60046	0	0
Q9UHQ4	0.540414	0.147862	27.6227	0.00106725	0.0116054	B-cell receptor-associated protein 29	BCAP29	9.87189	0	0
Q6Y1H2	0.539772	0.188712	26.6254	0.00813077	0.0460501	Very-long-chain (3R)-3-hydroxyacyl-CoA dehydratase 2	HACD2	6.94239	0	0
O75396	0.539493	0.113094	26.6238	5.83227e-05	0.00202308	Vesicle-trafficking protein SEC22b	SEC22B	14.0656	0	0
Q04917	0.538336	0.146064	26.6259	0.00102672	0.0112963	14-3-3 protein eta	YWHAH	9.92774	0	0
Q8WTS6	0.53739	0.132383	26.6557	0.000385562	0.00616604	Histone-lysine N-methyltransferase SETD7	SETD7	11.3407	0	0
Q96HD1	0.528702	0.145143	26.6298	0.00114741	0.012262	Cysteine-rich with EGF-like domain protein 1	CRELD1	9.7674	0	0
P54619	0.527838	0.174114	26.626	0.00536558	0.0342882	5-AMP-activated protein kinase subunit gamma-1	PRKAG1	7.54205	0	0
Q93052	0.525176	0.182926	26.6303	0.00792407	0.0453568	Lipoma-preferred partner	LPP	6.97954	0	0
Q15772	0.524381	0.143423	27.6227	0.00106349	0.0115916	Striated muscle preferentially expressed protein kinase	SPEG	9.87698	0	0
O75923	0.52159	0.170983	27.6227	0.00499911	0.032571	Dysferlin	DYSF	7.64411	0	0
Q92995	0.520996	0.172902	26.628	0.00561158	0.0350442	Ubiquitin carboxyl-terminal hydrolase 13	USP13	7.47738	0	0
Q8IV38	0.519085	0.142841	26.6272	0.00117331	0.0124681	Ankyrin repeat and MYND domain-containing protein 2	ANKMY2	9.7352	0	0
Q969H8	0.518758	0.161104	26.6235	0.00336477	0.0250345	Myeloid-derived growth factor	MYDGF	8.21528	0	0
P98160	0.518461	0.173045	27.6227	0.00571918	0.0354787	Basement membrane-specific heparan sulfate proteoglycan core protein;Endorepellin;LG3 peptide	HSPG2	7.44998	0	0
P46937	0.517551	0.157954	26.6253	0.00291974	0.022804	Transcriptional coactivator YAP1	YAP1	8.41994	0	0
Q8NDH3	0.516504	0.129913	26.6557	0.000480535	0.00683444	Probable aminopeptidase NPEPL1	NPEPL1	11.0231	0	0
O00401	0.515903	0.171813	26.6271	0.00575835	0.0356269	Neural Wiskott-Aldrich syndrome protein	WASL	7.44013	0	0
P05230	0.51337	0.181279	26.6302	0.00870184	0.0483801	Fibroblast growth factor 1	FGF1	6.84446	0	0
O14974	0.506126	0.111429	26.6267	0.000107212	0.00290783	Protein phosphatase 1 regulatory subunit 12A	PPP1R12A	13.1872	0	0
Q9H2D6	0.504768	0.129658	26.626	0.000597963	0.00779189	TRIO and F-actin-binding protein	TRIOBP	10.7077	0	0
Q9UNE7	0.502466	0.106857	26.632	6.99046e-05	0.00222029	E3 ubiquitin-protein ligase CHIP	STUB1	13.8043	0	0
O00629	0.501328	0.130515	26.629	0.000684825	0.00849656	Importin subunit alpha-3	KPNA4	10.512	0	0
Q18PE1	0.501192	0.174169	26.6313	0.00779822	0.0448566	Protein Dok-7	DOK7	7.00264	0	0
Q9H2U2	-0.500041	0.154925	27.6227	0.0032079	0.0241369	Inorganic pyrophosphatase 2, mitochondrial	PPA2	-8.28415	0	0
P42126	-0.501821	0.154398	26.6337	0.00311913	0.0237198	Enoyl-CoA delta isomerase 1, mitochondrial	ECI1	-8.32464	0	0
Q53FT3	-0.503683	0.17298	27.6227	0.0070324	0.0415794	Protein Hikeshi	C11orf73	-7.15177	0	0
Q16773	-0.507042	0.175746	26.6549	0.0076556	0.0443644	Kynurenine--oxoglutarate transaminase 1	CCBL1	-7.02927	0	0
Q9NTK5	-0.508607	0.122097	26.6272	0.00029167	0.00517639	Obg-like ATPase 1	OLA1	-11.7434	0	0
Q8N8N7	-0.512622	0.151344	26.6305	0.00220804	0.0191227	Prostaglandin reductase 2	PTGR2	-8.82302	0	0
Q4G176	-0.514356	0.156656	26.6248	0.00287055	0.022582	Acyl-CoA synthetase family member 3, mitochondrial	ACSF3	-8.44446	0	0
Q15046	-0.515023	0.0971834	27.6227	1.27373e-05	0.000802969	Lysine--tRNA ligase	KARS	-16.2606	0	0
Q9BYD6	-0.519343	0.120213	26.6238	0.000193615	0.00412427	39S ribosomal protein L1, mitochondrial	MRPL1	-12.3345	0	0
Q86X55	-0.51959	0.144563	26.6343	0.00129979	0.0133654	Histone-arginine methyltransferase CARM1	CARM1	-9.58751	0	0
P15531	-0.520637	0.172476	26.6331	0.0055377	0.0348628	Nucleoside diphosphate kinase A	NME1	-7.4965	0	0
P36542	-0.522438	0.184263	27.6227	0.0084669	0.0473598	ATP synthase subunit gamma, mitochondrial	ATP5C1	-6.88395	0	0
O00764	-0.523563	0.141047	26.648	0.000957934	0.0106695	Pyridoxal kinase	PDXK	-10.0278	0	0
Q8N4Q0	-0.525098	0.186502	26.6471	0.00904728	0.0498884	Zinc-binding alcohol dehydrogenase domain-containing protein 2	ZADH2	-6.7883	0	0
Q16644	-0.52849	0.151072	26.6378	0.00166291	0.0156717	MAP kinase-activated protein kinase 3	MAPKAPK3	-9.23207	0	0
P49247	-0.53085	0.110492	26.6321	5.32046e-05	0.00193906	Ribose-5-phosphate isomerase	RPIA	-14.1981	0	0
Q5JSH3	-0.532062	0.174912	26.6288	0.00523122	0.0336139	WD repeat-containing protein 44	WDR44	-7.57864	0	0
Q9NQ50	-0.534476	0.167777	26.6269	0.00366598	0.0265556	39S ribosomal protein L40, mitochondrial	MRPL40	-8.09158	0	0
Q9Y399	-0.537026	0.152127	26.6306	0.00153292	0.0148671	28S ribosomal protein S2, mitochondrial	MRPS2	-9.3495	0	0
Q8IWV7	-0.537834	0.162595	26.6256	0.00269903	0.0217518	E3 ubiquitin-protein ligase UBR1	UBR1	-8.53335	0	0
Q15599	-0.538178	0.142816	27.6227	0.000792016	0.00930669	Na(+)/H(+) exchange regulatory cofactor NHE-RF2	SLC9A3R2	-10.3022	0	0
P24539	-0.540735	0.182373	27.6227	0.00617394	0.0373559	ATP synthase F(0) complex subunit B1, mitochondrial	ATP5F1	-7.33959	0	0
P20810	-0.541822	0.135769	26.6286	0.000462635	0.0067655	Calpastatin	CAST	-11.0778	0	0
O75874	-0.542597	0.140845	26.6257	0.000665024	0.00832487	Isocitrate dehydrogenase [NADP] cytoplasmic	IDH1	-10.5543	0	0
O75489	-0.543672	0.175823	26.6389	0.00462104	0.0309729	NADH dehydrogenase [ubiquinone] iron-sulfur protein 3, mitochondrial	NDUFS3	-7.75757	0	0
O15382	-0.545562	0.193582	27.6227	0.00882185	0.0489345	Branched-chain-amino-acid aminotransferase, mitochondrial	BCAT2	-6.8247	0	0
Q7Z392	-0.545579	0.177086	27.6227	0.00463605	0.0309845	Trafficking protein particle complex subunit 11	TRAPPC11	-7.75289	0	0
Q9BYD1	-0.546423	0.173363	27.6227	0.00388211	0.0275648	39S ribosomal protein L13, mitochondrial	MRPL13	-8.00894	0	0
P55084	-0.548216	0.187909	27.6227	0.00693585	0.0411128	Trifunctional enzyme subunit beta, mitochondrial;3-ketoacyl-CoA thiolase	HADHB	-7.17171	0	1
P82912	-0.548729	0.143187	26.6239	0.000701101	0.00865247	28S ribosomal protein S11, mitochondrial	MRPS11	-10.4781	0	0
Q8NFF5	-0.552216	0.17758	26.6251	0.00442696	0.0301158	FAD synthase;Molybdenum cofactor biosynthesis protein-like region;FAD synthase region	FLAD1	-7.81947	0	0
Q9Y277	-0.552219	0.17583	27.6227	0.00399331	0.0281785	Voltage-dependent anion-selective channel protein 3	VDAC3	-7.9682	0	0
Q00325	-0.553066	0.182716	26.6334	0.00542608	0.0344833	Phosphate carrier protein, mitochondrial	SLC25A3	-7.52587	0	0
O00423	-0.553091	0.158414	26.6346	0.00169242	0.0158219	Echinoderm microtubule-associated protein-like 1	EML1	-9.2067	0	0
P15924	-0.556267	0.153248	26.656	0.00118459	0.0125346	Desmoplakin	DSP	-9.7214	0	0
Q9H9J2	-0.557952	0.126397	26.6489	0.00015048	0.0036007	39S ribosomal protein L44, mitochondrial	MRPL44	-12.6981	0	0
P30519	-0.559153	0.115895	26.6266	5.04312e-05	0.00185245	Heme oxygenase 2	HMOX2	-14.2753	0	0
Q96SW2	-0.559781	0.161308	26.6229	0.00178728	0.0164776	Protein cereblon	CRBN	-9.12802	0	1
Q4U2R6	-0.56097	0.171412	26.6351	0.00294796	0.0228822	39S ribosomal protein L51, mitochondrial	MRPL51	-8.40607	0	0
Q9ULT8	-0.563531	0.129266	26.6247	0.000174403	0.00387424	E3 ubiquitin-protein ligase HECTD1	HECTD1	-12.4853	0	0
Q00013	-0.564173	0.184609	26.641	0.00505084	0.0327252	55 kDa erythrocyte membrane protein	MPP1	-7.62926	0	0
Q9Y676	-0.568411	0.188376	26.6376	0.00555328	0.0348668	28S ribosomal protein S18b, mitochondrial	MRPS18B	-7.49245	0	0
Q8TAE8	-0.569228	0.126437	26.6366	0.000119201	0.00305536	Growth arrest and DNA damage-inducible proteins-interacting protein 1	GADD45GIP1	-13.0343	0	0
Q14197	-0.570399	0.174149	27.6227	0.0028426	0.0224378	Peptidyl-tRNA hydrolase ICT1, mitochondrial	ICT1	-8.45857	0	0
P40939	-0.571203	0.199038	27.6227	0.00778829	0.0448548	Trifunctional enzyme subunit alpha, mitochondrial;Long-chain enoyl-CoA hydratase;Long chain 3-hydroxyacyl-CoA dehydrogenase	HADHA	-7.00448	0	1
P04424	-0.576064	0.148291	26.6348	0.000610951	0.00789498	Argininosuccinate lyase	ASL	-10.6767	0	0
Q9UHV9	-0.579373	0.115816	26.6266	3.13649e-05	0.00136745	Prefoldin subunit 2	PFDN2	-14.9605	0	0
O75306	-0.58048	0.166714	26.6331	0.00173427	0.0161163	NADH dehydrogenase [ubiquinone] iron-sulfur protein 2, mitochondrial	NDUFS2	-9.17145	0	0
P13693;Q56UQ5	-0.582057	0.186742	26.6243	0.00434852	0.0298321	Translationally-controlled tumor protein;TPT1-like protein	TPT1	-7.84526	0	0
P11171	-0.582908	0.167765	26.6379	0.00176685	0.0163759	Protein 4.1	EPB41	-9.1446	0	0
Q9BYN8	-0.582915	0.184014	26.6243	0.00383301	0.0272576	28S ribosomal protein S26, mitochondrial	MRPS26	-8.02731	0	0
Q96C19	-0.584107	0.133483	26.6296	0.000166902	0.00376135	EF-hand domain-containing protein D2	EFHD2	-12.5487	0	0
P49914	-0.58415	0.205252	27.6227	0.00825011	0.0465378	5-formyltetrahydrofolate cyclo-ligase	MTHFS	-6.92137	0	0
Q5U651	-0.585899	0.205341	27.6227	0.00810611	0.0460501	Ras-interacting protein 1	RASIP1	-6.94677	0	0
Q6P1N9	-0.586104	0.129205	27.6227	0.000101141	0.00286699	Putative deoxyribonuclease TATDN1	TATDN1	-13.2714	0	0
P55010	-0.590971	0.157817	27.6227	0.000843034	0.00968659	Eukaryotic translation initiation factor 5	EIF5	-10.2121	0	0
Q9NZL4	-0.591573	0.133415	26.6299	0.000142951	0.00348285	Hsp70-binding protein 1	HSPBP1	-12.7722	0	0
P50336	-0.591582	0.138026	26.6294	0.000211923	0.0042613	Protoporphyrinogen oxidase	PPOX	-12.2042	0	0
Q8NI60	-0.591789	0.188955	27.6227	0.00408153	0.0285891	Atypical kinase ADCK3, mitochondrial	ADCK3	-7.93667	0	0
Q9P015	-0.59242	0.167986	27.6227	0.00149092	0.0146192	39S ribosomal protein L15, mitochondrial	MRPL15	-9.38958	0	0
Q9BY44	-0.596369	0.115979	26.6256	2.16204e-05	0.00112066	Eukaryotic translation initiation factor 2A;Eukaryotic translation initiation factor 2A, N-terminally processed	EIF2A	-15.4972	0	0
Q9Y6H1;Q5T1J5	-0.598027	0.208258	27.6227	0.00775517	0.0448235	Coiled-coil-helix-coiled-coil-helix domain-containing protein 2;Putative coiled-coil-helix-coiled-coil-helix domain-containing protein CHCHD2P9, mitochondrial	CHCHD2;CHCHD2P9	-7.01063	0	0
O75964	-0.599104	0.166099	26.6443	0.00125744	0.0130325	ATP synthase subunit g, mitochondrial	ATP5L	-9.63529	0	0
Q8IXM3	-0.599982	0.193077	26.629	0.00445068	0.0301793	39S ribosomal protein L41, mitochondrial	MRPL41	-7.81176	0	0
Q53H82	-0.601225	0.192605	26.6277	0.00429854	0.0296199	Beta-lactamase-like protein 2	LACTB2	-7.86194	0	0
Q6P587	-0.608495	0.185109	27.6227	0.00275808	0.0221073	Acylpyruvase FAHD1, mitochondrial	FAHD1	-8.50212	0	0
P46199	-0.608663	0.150968	27.6227	0.000393569	0.00619928	Translation initiation factor IF-2, mitochondrial	MTIF2	-11.3111	0	0
P23434	-0.612506	0.178173	27.6227	0.0018763	0.0171291	Glycine cleavage system H protein, mitochondrial	GCSH	-9.05789	0	0
Q9H993	-0.614206	0.136305	26.6285	0.000117999	0.00304126	Protein-glutamate O-methyltransferase	ARMT1	-13.0489	0	0
A2A3N6;Q99755;O60331;O14986	-0.615087	0.14022	26.6299	0.000162215	0.00372774	Putative PIP5K1A and PSMD4-like protein;Phosphatidylinositol 4-phosphate 5-kinase type-1 alpha;Phosphatidylinositol 4-phosphate 5-kinase type-1 gamma;Phosphatidylinositol 4-phosphate 5-kinase type-1 beta	PIPSL;PIP5K1A;PIP5K1C;PIP5K1B	-12.5898	0	1
P40926	-0.619544	0.202326	27.6227	0.00485743	0.0319604	Malate dehydrogenase, mitochondrial	MDH2	-7.68559	0	0
P82930	-0.620328	0.184247	27.6227	0.00225097	0.0193444	28S ribosomal protein S34, mitochondrial	MRPS34	-8.79524	0	0
Q9BYD3	-0.620356	0.156927	27.6227	0.000485324	0.00686071	39S ribosomal protein L4, mitochondrial	MRPL4	-11.0088	0	0
P12268;P20839	-0.620522	0.163764	26.6254	0.000784598	0.0092662	Inosine-5-monophosphate dehydrogenase 2;Inosine-5-monophosphate dehydrogenase 1	IMPDH2;IMPDH1	-10.3158	0	0
Q9BZE1	-0.622458	0.158294	26.6279	0.000539473	0.00732716	39S ribosomal protein L37, mitochondrial	MRPL37	-10.8562	0	0
Q9Y2Q5	-0.62402	0.127615	26.6413	4.23133e-05	0.00159187	Ragulator complex protein LAMTOR2	LAMTOR2	-14.5285	0	1
P04075	-0.624165	0.140096	27.6227	0.000125935	0.0031756	Fructose-bisphosphate aldolase A	ALDOA	-12.955	0	0
Q9Y2Q9	-0.62565	0.152342	26.625	0.000340692	0.00573765	28S ribosomal protein S28, mitochondrial	MRPS28	-11.5192	0	0
Q93100	-0.626515	0.162246	26.6513	0.000648629	0.00822736	Phosphorylase b kinase regulatory subunit beta	PHKB	-10.5903	0	0
Q9Y2R9	-0.629009	0.164954	26.6267	0.000736712	0.0089499	28S ribosomal protein S7, mitochondrial	MRPS7	-10.4066	0	0
Q9NVS2	-0.630266	0.176771	26.6286	0.00140006	0.0139604	28S ribosomal protein S18a, mitochondrial	MRPS18A	-9.48029	0	0
Q9HD33	-0.630887	0.170699	27.6227	0.000958315	0.0106695	39S ribosomal protein L47, mitochondrial	MRPL47	-10.0272	0	0
Q9H159	-0.632493	0.203544	26.6338	0.00445088	0.0301793	Cadherin-19	CDH19	-7.81169	0	0
Q9NYK5	-0.632967	0.159843	27.6227	0.000476643	0.00683444	39S ribosomal protein L39, mitochondrial	MRPL39	-11.0348	0	0
Q5T160	-0.6343	0.136098	27.6227	7.21867e-05	0.00224501	Probable arginine--tRNA ligase, mitochondrial	RARS2	-13.7579	0	0
P04040	-0.639121	0.207588	26.6335	0.00477659	0.0316517	Catalase	CAT	-7.7098	0	0
Q9HCC0	-0.640477	0.2159	27.6227	0.00615055	0.0373188	Methylcrotonoyl-CoA carboxylase beta chain, mitochondrial	MCCC2	-7.34507	0	0
Q96I59	-0.640869	0.143456	27.6227	0.000121878	0.00310688	Probable asparagine--tRNA ligase, mitochondrial	NARS2	-13.0023	0	0
Q92552	-0.642985	0.150644	27.6227	0.000208659	0.00424344	28S ribosomal protein S27, mitochondrial	MRPS27	-12.2266	0	0
Q9NYY8	-0.643362	0.17087	26.6285	0.000834895	0.00964056	FAST kinase domain-containing protein 2	FASTKD2	-10.2261	0	1
Q5VXT5	-0.643378	0.165655	27.6227	0.000583499	0.00768933	Synaptophysin-like protein 2	SYPL2	-10.743	0	1
Q16798	-0.643544	0.194536	27.6227	0.00261534	0.0211815	NADP-dependent malic enzyme, mitochondrial	ME3	-8.57879	0	1
Q9UI09	-0.643672	0.189091	27.6227	0.00204606	0.0181461	NADH dehydrogenase [ubiquinone] 1 alpha subcomplex subunit 12	NDUFA12	-8.93294	0	0
P22033	-0.643897	0.191702	27.6227	0.00229747	0.0195222	Methylmalonyl-CoA mutase, mitochondrial	MUT	-8.76574	0	1
P28288	-0.645152	0.223588	27.6227	0.00749817	0.0436147	ATP-binding cassette sub-family D member 3	ABCD3	-7.05924	0	0
P27105	-0.647089	0.148445	27.6227	0.000163299	0.00373425	Erythrocyte band 7 integral membrane protein	STOM	-12.5802	0	0
Q96EY7	-0.647136	0.160355	27.6227	0.000389473	0.00619791	Pentatricopeptide repeat domain-containing protein 3, mitochondrial	PTCD3	-11.3262	0	0
P31930	-0.647835	0.184161	27.6227	0.00152548	0.0148364	Cytochrome b-c1 complex subunit 1, mitochondrial	UQCRC1	-9.35652	0	0
Q02487	-0.650679	0.206912	27.6227	0.00395275	0.0279819	Desmocollin-2	DSC2	-7.98293	0	1
P56378	-0.653905	0.19849	26.6276	0.0027916	0.0222837	6.8 kDa mitochondrial proteolipid	MP68	-8.48469	0	1
Q96DV4	-0.654112	0.149364	26.6292	0.000165386	0.00374528	39S ribosomal protein L38, mitochondrial	MRPL38	-12.5619	0	0
Q96B77	-0.655717	0.181338	13.6227	0.00292322	0.022804	Transmembrane protein 186	TMEM186	-8.41823	0	0
Q92598	-0.657111	0.229751	26.6295	0.00813404	0.0460501	Heat shock protein 105 kDa	HSPH1	-6.94181	0	0
Q13501	-0.658107	0.161232	26.6367	0.000363825	0.00596316	Sequestosome-1	SQSTM1	-11.4245	0	0
Q92665	-0.658169	0.155401	27.6227	0.000228006	0.00450698	28S ribosomal protein S31, mitochondrial	MRPS31	-12.0986	0	0
P82650	-0.658312	0.152698	27.6227	0.00018584	0.00403229	28S ribosomal protein S22, mitochondrial	MRPS22	-12.3937	0	0
Q9NZJ7	-0.662817	0.124643	27.6227	1.21228e-05	0.000786895	Mitochondrial carrier homolog 1	MTCH1	-16.3319	0	1
Q8N5M1	-0.663308	0.187068	26.6466	0.00147147	0.0145125	ATP synthase mitochondrial F1 complex assembly factor 2	ATPAF2	-9.40852	0	0
Q9Y276	-0.663477	0.202754	27.6227	0.00286454	0.0225727	Mitochondrial chaperone BCS1	BCS1L	-8.44748	0	0
P30043	-0.663676	0.179124	26.6324	0.00097581	0.0108127	Flavin reductase (NADPH)	BLVRB	-10.0011	0	0
Q9UBR2	-0.663933	0.218713	27.6227	0.00518706	0.0334221	Cathepsin Z	CTSZ	-7.59087	0	1
Q96EX1	-0.664345	0.225224	26.6268	0.00655175	0.0390884	Small integral membrane protein 12	SMIM12	-7.2539	0	0
P11586	-0.667391	0.136814	27.6227	3.99915e-05	0.00154182	C-1-tetrahydrofolate synthase, cytoplasmic;Methylenetetrahydrofolate dehydrogenase;Methenyltetrahydrofolate cyclohydrolase;Formyltetrahydrofolate synthetase;C-1-tetrahydrofolate synthase, cytoplasmic, N-terminally processed	MTHFD1	-14.6099	0	0
Q96MM6	-0.670201	0.129877	26.6249	2.0596e-05	0.00109477	Heat shock 70 kDa protein 12B	HSPA12B	-15.5673	0	0
P11586;Q6UB35	-0.671881	0.132462	27.6227	2.35968e-05	0.00115873	C-1-tetrahydrofolate synthase, cytoplasmic;Methylenetetrahydrofolate dehydrogenase;Methenyltetrahydrofolate cyclohydrolase;Formyltetrahydrofolate synthetase;C-1-tetrahydrofolate synthase, cytoplasmic, N-terminally processed;Monofunctional C1-tetrahydrofolate synthase, mitochondrial	MTHFD1;MTHFD1L	-15.371	1	0
P0DMV8;P0DMV9	-0.673187	0.180412	26.6546	0.000910609	0.0102857	Heat shock 70 kDa protein 1A;Heat shock 70 kDa protein 1B	HSPA1A;HSPA1B	-10.1009	0	0
P56385	-0.673325	0.20017	27.6227	0.00226875	0.0194197	ATP synthase subunit e, mitochondrial	ATP5I	-8.78389	0	1
Q0VGL1	-0.674805	0.161788	26.6572	0.000287057	0.0051313	Ragulator complex protein LAMTOR4;Ragulator complex protein LAMTOR4, N-terminally processed	LAMTOR4	-11.7664	0	1
Q96PP9	-0.676441	0.207391	26.6538	0.00302862	0.0231711	Guanylate-binding protein 4	GBP4	-8.36712	0	0
O00217	-0.679827	0.172964	27.6227	0.000515542	0.00715984	NADH dehydrogenase [ubiquinone] iron-sulfur protein 8, mitochondrial	NDUFS8	-10.9216	0	0
Q13404	-0.680853	0.125163	26.6234	9.79666e-06	0.000714085	Ubiquitin-conjugating enzyme E2 variant 1	UBE2V1	-16.6393	0	0
Q07002;Q00537	-0.681143	0.218419	13.6227	0.00776364	0.0448235	Cyclin-dependent kinase 18;Cyclin-dependent kinase 17	CDK18;CDK17	-7.00905	0	0
Q96I99	-0.681842	0.222704	26.6579	0.00497944	0.0325337	Succinyl-CoA ligase [GDP-forming] subunit beta, mitochondrial	SUCLG2	-7.6498	0	0
O75380	-0.684042	0.214549	26.629	0.00364174	0.0265556	NADH dehydrogenase [ubiquinone] iron-sulfur protein 6, mitochondrial	NDUFS6	-8.10115	0	0
P51668	-0.686641	0.219358	26.6267	0.00420709	0.0292102	Ubiquitin-conjugating enzyme E2 D1	UBE2D1	-7.89296	0	1
P53597	-0.686888	0.209802	26.6369	0.00293787	0.0228465	Succinyl-CoA ligase [ADP/GDP-forming] subunit alpha, mitochondrial	SUCLG1	-8.41101	0	0
Q9NPF4	-0.687548	0.150811	12.6227	0.000577373	0.00763016	Probable tRNA N6-adenosine threonylcarbamoyltransferase	OSGEP	-10.7582	0	0
P00568;Q9Y6K8	-0.688969	0.223945	27.6227	0.00468677	0.031145	Adenylate kinase isoenzyme 1;Adenylate kinase isoenzyme 5	AK1;AK5	-7.73719	0	0
Q9P0J0	-0.694045	0.211497	26.6384	0.00288213	0.0226349	NADH dehydrogenase [ubiquinone] 1 alpha subcomplex subunit 13	NDUFA13	-8.43865	0	0
O76024	-0.694776	0.172049	26.6484	0.000407808	0.00629942	Wolframin	WFS1	-11.2598	0	0
O75251	-0.695436	0.187266	27.6227	0.000914719	0.0103072	NADH dehydrogenase [ubiquinone] iron-sulfur protein 7, mitochondrial	NDUFS7	-10.0944	0	0
Q13084	-0.695784	0.165731	26.6312	0.000267425	0.00491156	39S ribosomal protein L28, mitochondrial	MRPL28	-11.8686	0	0
P17540	-0.696027	0.228111	27.6227	0.00498997	0.0325569	Creatine kinase S-type, mitochondrial	CKMT2	-7.64675	0	0
P34949	-0.696633	0.233854	26.6396	0.00610051	0.0372498	Mannose-6-phosphate isomerase	MPI	-7.35686	0	0
Q9Y6M9	-0.698105	0.177558	26.6418	0.000539895	0.00732716	NADH dehydrogenase [ubiquinone] 1 beta subcomplex subunit 9	NDUFB9	-10.855	0	0
Q6P1L8	-0.699229	0.173382	26.636	0.000413885	0.00637218	39S ribosomal protein L14, mitochondrial	MRPL14	-11.2385	0	0
P00491	-0.700258	0.178354	27.6227	0.000521385	0.00718912	Purine nucleoside phosphorylase	PNP	-10.9054	1	0
Q9P2P6	-0.700826	0.204213	13.6227	0.00419436	0.029204	StAR-related lipid transfer protein 9	STARD9	-7.89733	0	0
Q9H511	-0.704843	0.150058	26.6238	7.09103e-05	0.00223511	Kelch-like protein 31	KLHL31	-13.7836	0	1
Q17RY0;Q8NE35	-0.705524	0.201229	12.6227	0.00403205	0.028285	Cytoplasmic polyadenylation element-binding protein 4;Cytoplasmic polyadenylation element-binding protein 3	CPEB4;CPEB3	-7.95427	0	0
Q56VL3	-0.705882	0.198108	12.6227	0.0036205	0.0265143	OCIA domain-containing protein 2	OCIAD2	-8.1096	0	0
O15235	-0.708005	0.157909	27.6227	0.000116628	0.00303948	28S ribosomal protein S12, mitochondrial	MRPS12	-13.0658	0	0
P00568	-0.708337	0.197385	27.6227	0.00126889	0.013096	Adenylate kinase isoenzyme 1	AK1	-9.62221	0	0
Q99707	-0.711473	0.243748	26.6333	0.00705884	0.0416829	Methionine synthase	MTR	-7.14635	0	1
P82933	-0.712105	0.154966	26.6298	9.30274e-05	0.00270247	28S ribosomal protein S9, mitochondrial	MRPS9	-13.392	0	0
Q5T653	-0.715731	0.18078	27.6227	0.000477671	0.00683444	39S ribosomal protein L2, mitochondrial	MRPL2	-11.0317	0	0
P05091	-0.717112	0.251043	27.6227	0.00804304	0.0457571	Aldehyde dehydrogenase, mitochondrial	ALDH2	-6.95804	0	0
Q00059	-0.717885	0.197512	27.6227	0.00112517	0.01209	Transcription factor A, mitochondrial	TFAM	-9.79564	0	0
P49748	-0.718006	0.206153	27.6227	0.00166973	0.0157042	Very long-chain specific acyl-CoA dehydrogenase, mitochondrial	ACADVL	-9.22617	0	1
Q9BYD2	-0.720656	0.16042	27.6227	0.00011392	0.00301954	39S ribosomal protein L9, mitochondrial	MRPL9	-13.0997	0	0
Q86WA6	-0.721081	0.24715	27.6227	0.00693386	0.0411128	Valacyclovir hydrolase	BPHL	-7.17213	0	0
Q96HY7	-0.726315	0.235512	27.6227	0.00460031	0.0309228	Probable 2-oxoglutarate dehydrogenase E1 component DHKTD1, mitochondrial	DHTKD1	-7.76405	0	0
O43920	-0.72864	0.21812	27.6227	0.00240754	0.0201999	NADH dehydrogenase [ubiquinone] iron-sulfur protein 5	NDUFS5	-8.69823	0	0
P05023	-0.729367	0.186332	27.6227	0.000538116	0.00732716	Sodium/potassium-transporting ATPase subunit alpha-1	ATP1A1	-10.8598	0	0
Q5SQH8	-0.731381	0.155144	26.6273	6.77292e-05	0.00219414	Uncharacterized protein C6orf136	C6orf136	-13.8499	0	1
P83111	-0.731546	0.202433	27.6227	0.00118823	0.012541	Serine beta-lactamase-like protein LACTB, mitochondrial	LACTB	-9.71697	0	1
P40925	-0.732263	0.218502	26.6376	0.00241737	0.020246	Malate dehydrogenase, cytoplasmic	MDH1	-8.69235	0	0
P17568	-0.732582	0.186374	26.6347	0.000541526	0.00732716	NADH dehydrogenase [ubiquinone] 1 beta subcomplex subunit 7	NDUFB7	-10.8507	0	0
P82932	-0.734336	0.146528	26.6257	3.06191e-05	0.00136745	28S ribosomal protein S6, mitochondrial	MRPS6	-14.9952	0	1
Q9Y3D3	-0.737343	0.183746	26.6283	0.000436523	0.00654785	28S ribosomal protein S16, mitochondrial	MRPS16	-11.1617	0	0
O75391	-0.739841	0.122879	26.627	2.11809e-06	0.000260023	Sperm-associated antigen 7	SPAG7	-18.8488	0	0
Q9NTG7	-0.742881	0.201554	26.6398	0.00102571	0.0112963	NAD-dependent protein deacetylase sirtuin-3, mitochondrial	SIRT3	-9.92916	0	0
P22695	-0.743281	0.209555	27.6227	0.0014142	0.0140367	Cytochrome b-c1 complex subunit 2, mitochondrial	UQCRC2	-9.4658	0	0
Q9NS18	-0.744196	0.164243	26.6354	0.000110347	0.00294153	Glutaredoxin-2, mitochondrial	GLRX2	-13.1457	0	0
O95299	-0.746032	0.190473	26.6584	0.000561035	0.00749922	NADH dehydrogenase [ubiquinone] 1 alpha subcomplex subunit 10, mitochondrial	NDUFA10	-10.7996	0	0
O14949	-0.749115	0.198737	26.6546	0.000824866	0.00954839	Cytochrome b-c1 complex subunit 8	UQCRQ	-10.2436	0	0
P19404	-0.749863	0.196303	26.6427	0.000723409	0.00885749	NADH dehydrogenase [ubiquinone] flavoprotein 2, mitochondrial	NDUFV2	-10.4329	0	0
P28331	-0.751032	0.210393	27.6227	0.00133309	0.0135992	NADH-ubiquinone oxidoreductase 75 kDa subunit, mitochondrial	NDUFS1	-9.55101	0	0
Q9NWU5	-0.753751	0.151617	26.6357	3.40505e-05	0.00142707	39S ribosomal protein L22, mitochondrial	MRPL22	-14.842	0	0
O00560	-0.756322	0.195007	27.6227	0.00059194	0.00773502	Syntenin-1	SDCBP	-10.7223	0	0
Q96B97	-0.758214	0.261744	27.6227	0.00729442	0.0426957	SH3 domain-containing kinase-binding protein 1	SH3KBP1	-7.09899	0	0
Q9NR19	-0.760985	0.101599	26.6508	5.07528e-08	1.97301e-05	Acetyl-coenzyme A synthetase, cytoplasmic	ACSS2	-24.2319	0	1
Q96EL3	-0.762362	0.231325	27.6227	0.00269974	0.0217518	39S ribosomal protein L53, mitochondrial	MRPL53	-8.53296	1	0
P36543;Q96A05	-0.762494	0.233659	26.625	0.00301904	0.0231642	V-type proton ATPase subunit E 1;V-type proton ATPase subunit E 2	ATP6V1E1;ATP6V1E2	-8.37169	0	0
Q6NUM9	-0.76348	0.253822	26.6252	0.00568535	0.0354043	All-trans-retinol 13,14-reductase	RETSAT	-7.45854	0	0
P82664	-0.763877	0.229595	26.6302	0.00257071	0.0210593	28S ribosomal protein S10, mitochondrial	MRPS10	-8.60362	0	0
P42898	-0.764111	0.191868	26.6274	0.000472829	0.00680948	Methylenetetrahydrofolate reductase	MTHFR	-11.0464	0	1
P47985;P0C7P4	-0.76455	0.266796	27.6227	0.00786697	0.0451407	Cytochrome b-c1 complex subunit Rieske, mitochondrial;Cytochrome b-c1 complex subunit 11;Putative cytochrome b-c1 complex subunit Rieske-like protein 1	UQCRFS1;UQCRFS1P1	-6.98998	0	0
Q8N142	-0.767441	0.162238	26.628	6.48704e-05	0.00216024	Adenylosuccinate synthetase isozyme 1	ADSSL1	-13.9121	0	0
A2RTX5	-0.76929	0.177456	27.6227	0.000174241	0.00387424	Probable threonine--tRNA ligase 2, cytoplasmic	TARSL2	-12.4866	0	0
P56556	-0.772151	0.215005	27.6227	0.00125995	0.0130325	NADH dehydrogenase [ubiquinone] 1 alpha subcomplex subunit 6	NDUFA6	-9.63242	0	0
Q9BWH2	-0.773574	0.179646	26.6369	0.000200825	0.00418237	FUN14 domain-containing protein 2	FUNDC2	-12.2818	0	1
Q8IWL3	-0.773918	0.21388	26.6258	0.00122144	0.0128334	Iron-sulfur cluster co-chaperone protein HscB, mitochondrial	HSCB	-9.6772	0	0
P54098	-0.774052	0.232868	12.6227	0.00569202	0.0354043	DNA polymerase subunit gamma-1	POLG	-7.45684	0	0
P28161	-0.775156	0.163456	26.6263	6.28417e-05	0.00212432	Glutathione S-transferase Mu 2	GSTM2	-13.9579	0	0
Q96BP2	-0.775305	0.203389	26.6243	0.000739318	0.00895823	Coiled-coil-helix-coiled-coil-helix domain-containing protein 1	CHCHD1	-10.4015	0	1
O00160	-0.776631	0.205731	12.6227	0.00243128	0.0202897	Unconventional myosin-If	MYO1F	-8.68407	0	1
O95298	-0.776914	0.178056	27.6227	0.000161461	0.00372774	NADH dehydrogenase [ubiquinone] 1 subunit C2	NDUFC2	-12.5965	0	0
P82675	-0.778234	0.161075	26.6489	4.94201e-05	0.00184436	28S ribosomal protein S5, mitochondrial	MRPS5	-14.3045	0	0
P13284	-0.778793	0.229179	26.6258	0.00214723	0.0187581	Gamma-interferon-inducible lysosomal thiol reductase	IFI30	-8.86331	0	0
P42765	-0.778831	0.221898	27.6227	0.00155707	0.0149767	3-ketoacyl-CoA thiolase, mitochondrial	ACAA2	-9.32695	0	1
P49821	-0.782768	0.214351	26.6483	0.00111957	0.01209	NADH dehydrogenase [ubiquinone] flavoprotein 1, mitochondrial	NDUFV1	-9.80284	0	0
Q9BUB7	-0.782995	0.227252	12.6227	0.00452145	0.0305983	Transmembrane protein 70, mitochondrial	TMEM70	-7.789	0	0
Q9GZT9;Q9H6Z9	-0.784776	0.200296	26.624	0.000560058	0.00749922	Egl nine homolog 1;Egl nine homolog 3	EGLN1;EGLN3	-10.8021	0	0
Q8N4P3	-0.787642	0.204813	26.6284	0.000676827	0.00841973	Guanosine-3,5-bis(diphosphate) 3-pyrophosphohydrolase MESH1	HDDC3	-10.5289	0	0
Q17RY0;Q8NE35;Q7Z5Q1	-0.78767	0.171132	26.6313	9.1181e-05	0.00268413	Cytoplasmic polyadenylation element-binding protein 4;Cytoplasmic polyadenylation element-binding protein 3;Cytoplasmic polyadenylation element-binding protein 2	CPEB4;CPEB3;CPEB2	-13.4209	0	0
Q96HJ9	-0.788428	0.241329	27.6227	0.00290336	0.0227633	UPF0562 protein C7orf55	C7orf55	-8.42806	0	0
Q8TCC3	-0.790307	0.240191	27.6227	0.00273639	0.0220091	39S ribosomal protein L30, mitochondrial	MRPL30	-8.51351	0	0
Q9Y3D9	-0.790477	0.208117	27.6227	0.000731928	0.008915	28S ribosomal protein S23, mitochondrial	MRPS23	-10.416	0	0
P09001	-0.791068	0.174597	26.6546	0.000110258	0.00294153	39S ribosomal protein L3, mitochondrial	MRPL3	-13.1468	0	0
Q96Q06	-0.791577	0.212016	26.6394	0.000906037	0.0102838	Perilipin-4	PLIN4	-10.1081	0	1
P15151	-0.791595	0.235922	26.6287	0.00239356	0.0201551	Poliovirus receptor	PVR	-8.70663	0	0
P00918	-0.791904	0.221662	26.6254	0.00137482	0.0137629	Carbonic anhydrase 2	CA2	-9.50655	0	0
P51398	-0.793759	0.200916	27.6227	0.0004885	0.00688475	28S ribosomal protein S29, mitochondrial	DAP3	-10.9994	0	0
Q9Y291	-0.795168	0.181993	27.6227	0.00015891	0.00370659	28S ribosomal protein S33, mitochondrial	MRPS33	-12.6195	0	0
P08574	-0.808737	0.17826	27.6227	0.000100973	0.00286699	Cytochrome c1, heme protein, mitochondrial	CYC1	-13.2737	0	1
O96000	-0.808794	0.194857	27.6227	0.000286203	0.0051313	NADH dehydrogenase [ubiquinone] 1 beta subcomplex subunit 10	NDUFB10	-11.7707	0	0
Q6NY19	-0.809002	0.235888	26.6274	0.00198226	0.0176812	KN motif and ankyrin repeat domain-containing protein 3	KANK3	-8.97864	0	0
O43181	-0.809608	0.195466	26.6305	0.000310439	0.00538784	NADH dehydrogenase [ubiquinone] iron-sulfur protein 4, mitochondrial	NDUFS4	-11.6534	0	0
Q9NRX2	-0.811028	0.172873	26.6456	7.18586e-05	0.00224501	39S ribosomal protein L17, mitochondrial	MRPL17	-13.7645	0	0
Q16762	-0.811876	0.215693	27.6227	0.000801041	0.00938909	Thiosulfate sulfurtransferase	TST	-10.2858	0	1
Q16816	-0.81242	0.230413	26.6509	0.00154829	0.0149231	Phosphorylase b kinase gamma catalytic chain, skeletal muscle/heart isoform	PHKG1	-9.33511	0	0
P49789	-0.815864	0.242824	27.6227	0.00229129	0.0195053	Bis(5-adenosyl)-triphosphatase	FHIT	-8.76962	0	0
P43304	-0.816702	0.185634	26.6364	0.000156654	0.00369144	Glycerol-3-phosphate dehydrogenase, mitochondrial	GPD2	-12.6401	0	1
P31937	-0.82065	0.18295	27.6227	0.000115989	0.00303948	3-hydroxyisobutyrate dehydrogenase, mitochondrial	HIBADH	-13.0737	0	1
P12235	-0.823173	0.243761	27.6227	0.00219325	0.0190531	ADP/ATP translocase 1	SLC25A4	-8.83271	0	0
O95168	-0.823605	0.194125	27.6227	0.000223544	0.0044376	NADH dehydrogenase [ubiquinone] 1 beta subcomplex subunit 4	NDUFB4	-12.1272	0	0
Q96IX5	-0.82469	0.204731	27.6227	0.000397339	0.00619928	Up-regulated during skeletal muscle growth protein 5	USMG5	-11.2973	0	1
O95139	-0.825093	0.196933	27.6227	0.000257741	0.00486787	NADH dehydrogenase [ubiquinone] 1 beta subcomplex subunit 6	NDUFB6	-11.9218	0	0
Q2M3C7	-0.826754	0.194856	26.6252	0.000237685	0.00464245	A-kinase anchor protein SPHKAP	SPHKAP	-12.0387	0	1
Q3SXM5	-0.827569	0.209128	26.6303	0.000505207	0.00705626	Inactive hydroxysteroid dehydrogenase-like protein 1	HSDL1	-10.9508	0	1
P17540;P12532	-0.82834	0.231635	27.6227	0.00131105	0.0134418	Creatine kinase S-type, mitochondrial;Creatine kinase U-type, mitochondrial	CKMT2;CKMT1A	-9.57507	0	1
P54296	-0.828704	0.255901	27.6227	0.00312196	0.0237198	Myomesin-2	MYOM2	-8.32333	0	0
P51970	-0.829752	0.213767	27.6227	0.000587026	0.00771017	NADH dehydrogenase [ubiquinone] 1 alpha subcomplex subunit 8	NDUFA8	-10.7343	0	0
O95167	-0.831992	0.261882	26.6293	0.00374563	0.0268821	NADH dehydrogenase [ubiquinone] 1 alpha subcomplex subunit 3	NDUFA3	-8.06058	0	0
P05166	-0.832755	0.210936	27.6227	0.000492152	0.00691532	Propionyl-CoA carboxylase beta chain, mitochondrial	PCCB	-10.9886	0	1
Q96GW9	-0.834973	0.272517	27.6227	0.00483556	0.0319517	Methionine--tRNA ligase, mitochondrial	MARS2	-7.6921	0	1
Q16540	-0.836805	0.160126	26.6312	1.72795e-05	0.000985195	39S ribosomal protein L23, mitochondrial	MRPL23	-15.8206	0	1
P00403	-0.837329	0.217587	26.6324	0.000672131	0.00838367	Cytochrome c oxidase subunit 2	MT-CO2	-10.539	0	0
P49406	-0.837823	0.135728	27.6227	1.21924e-06	0.000194425	39S ribosomal protein L19, mitochondrial	MRPL19	-19.6456	0	0
Q16795	-0.837982	0.213318	26.6338	0.000544941	0.00734725	NADH dehydrogenase [ubiquinone] 1 alpha subcomplex subunit 9, mitochondrial	NDUFA9	-10.8416	0	0
P14927	-0.839517	0.228945	27.6227	0.0010341	0.0113507	Cytochrome b-c1 complex subunit 7	UQCRB	-9.91741	0	0
P23786	-0.840555	0.253812	27.6227	0.00259131	0.0210593	Carnitine O-palmitoyltransferase 2, mitochondrial	CPT2	-8.5921	0	0
Q9P2R7	-0.847611	0.228481	27.6227	0.000924072	0.0103875	Succinyl-CoA ligase [ADP-forming] subunit beta, mitochondrial	SUCLA2	-10.0797	0	1
P82914	-0.853079	0.208735	26.6287	0.000359075	0.00596115	28S ribosomal protein S15, mitochondrial	MRPS15	-11.4434	0	1
Q9NRZ7	-0.854133	0.183389	13.6227	0.000396923	0.00619928	1-acyl-sn-glycerol-3-phosphate acyltransferase gamma	AGPAT3	-11.2989	0	1
P49327	-0.856785	0.264421	27.6227	0.00310738	0.0237198	Fatty acid synthase;[Acyl-carrier-protein] S-acetyltransferase;[Acyl-carrier-protein] S-malonyltransferase;3-oxoacyl-[acyl-carrier-protein] synthase;3-oxoacyl-[acyl-carrier-protein] reductase;3-hydroxyacyl-[acyl-carrier-protein] dehydratase;Enoyl-[acyl-carrier-protein] reductase;Oleoyl-[acyl-carrier-protein] hydrolase	FASN	-8.33008	0	0
P05165	-0.857638	0.226892	27.6227	0.000768155	0.00918831	Propionyl-CoA carboxylase alpha chain, mitochondrial	PCCA	-10.3463	0	1
Q86Y39	-0.857733	0.191838	26.6292	0.000129526	0.00324857	NADH dehydrogenase [ubiquinone] 1 alpha subcomplex subunit 11	NDUFA11	-12.9145	0	1
Q14432	-0.858698	0.112064	26.6327	3.34683e-08	1.704e-05	cGMP-inhibited 3,5-cyclic phosphodiesterase A	PDE3A	-24.8326	0	1
P13637	-0.861381	0.201571	27.6227	0.000205815	0.00422963	Sodium/potassium-transporting ATPase subunit alpha-3	ATP1A3	-12.2464	0	0
Q32MK0	-0.863233	0.155608	26.6429	7.34494e-06	0.000607549	Myosin light chain kinase 3	MYLK3	-17.0548	0	1
Q06323	-0.865508	0.126981	27.6227	2.25422e-07	5.00759e-05	Proteasome activator complex subunit 1	PSME1	-22.0809	0	0
P07858	-0.866678	0.286993	27.6227	0.00539354	0.0344198	Cathepsin B;Cathepsin B light chain;Cathepsin B heavy chain	CTSB	-7.53455	0	1
E7EW31	-0.870296	0.182114	26.6523	5.68664e-05	0.00202308	Proline-rich basic protein 1	PROB1	-14.1021	0	1
Q6YN16	-0.870583	0.189195	26.6299	9.14849e-05	0.00268413	Hydroxysteroid dehydrogenase-like protein 2	HSDL2	-13.4161	0	1
O95298;E9PQ53	-0.870942	0.228885	26.6273	0.000752403	0.00906967	NADH dehydrogenase [ubiquinone] 1 subunit C2;NADH dehydrogenase [ubiquinone] 1 subunit C2, isoform 2	NDUFC2;NDUFC2-KCTD14	-10.3762	0	0
P03886	-0.879244	0.218102	26.6285	0.000415748	0.00637982	NADH-ubiquinone oxidoreductase chain 1	MT-ND1	-11.232	0	0
Q9H477	-0.88365	0.177828	26.6352	3.42618e-05	0.00142707	Ribokinase	RBKS	-14.833	0	1
Q9H4A3	-0.887323	0.290287	26.6311	0.00504374	0.0327252	Serine/threonine-protein kinase WNK1	WNK1	-7.63129	0	0
O60783	-0.891882	0.148052	26.6261	2.10063e-06	0.000260023	28S ribosomal protein S14, mitochondrial	MRPS14	-18.8607	0	0
P07948	-0.895194	0.226913	13.6227	0.0015399	0.0148729	Tyrosine-protein kinase Lyn	LYN	-9.34295	1	0
Q9NPY3	-0.897009	0.21617	27.6227	0.000287089	0.0051313	Complement component C1q receptor	CD93	-11.7662	0	0
Q9Y241	-0.901461	0.254294	26.6305	0.00147564	0.0145229	HIG1 domain family member 1A, mitochondrial	HIGD1A	-9.40444	0	0
O43674	-0.902573	0.215896	27.6227	0.000264138	0.00491156	NADH dehydrogenase [ubiquinone] 1 beta subcomplex subunit 5, mitochondrial	NDUFB5	-11.8864	1	0
Q9H0U6	-0.908753	0.207741	27.6227	0.000156678	0.00369144	39S ribosomal protein L18, mitochondrial	MRPL18	-12.6399	1	0
O14967	-0.912497	0.206691	26.6271	0.000150512	0.0036007	Calmegin	CLGN	-12.6978	0	1
P29972	-0.915556	0.21338	26.6349	0.000209216	0.00424344	Aquaporin-1	AQP1	-12.2227	0	0
O15273	-0.917277	0.196671	26.6515	7.72877e-05	0.00235652	Telethonin	TCAP	-13.6594	0	1
O43676	-0.918557	0.220704	27.6227	0.000277703	0.00505149	NADH dehydrogenase [ubiquinone] 1 beta subcomplex subunit 3	NDUFB3	-11.8142	1	0
P12694	-0.919175	0.203543	27.6227	0.000106878	0.00290783	2-oxoisovalerate dehydrogenase subunit alpha, mitochondrial	BCKDHA	-13.1917	0	1
Q8TEC5	-0.9193	0.26247	26.6311	0.00164537	0.0155652	Putative E3 ubiquitin-protein ligase SH3RF2	SH3RF2	-9.24737	0	0
Q9Y235	-0.91975	0.185582	27.6227	3.23599e-05	0.00138591	Probable C->U-editing enzyme APOBEC-2	APOBEC2	-14.9154	0	1
Q9HCP6	-0.920036	0.229536	26.6281	0.000441827	0.00656408	Protein-cysteine N-palmitoyltransferase HHAT-like protein	HHATL	-11.1442	0	1
Q10587	-0.925327	0.319193	26.6569	0.00740332	0.0431706	Thyrotroph embryonic factor	TEF	-7.07761	0	0
Q14896;Q14324	-0.939925	0.289579	26.6456	0.00315208	0.0238423	Myosin-binding protein C, cardiac-type;Myosin-binding protein C, fast-type	MYBPC3;MYBPC2	-8.30948	0	1
P30041	-0.946115	0.125647	27.6227	3.65272e-08	1.704e-05	Peroxiredoxin-6	PRDX6	-24.7065	0	1
Q96AN5	-0.946905	0.219418	26.6296	0.000195952	0.00414284	Transmembrane protein 143	TMEM143	-12.3172	0	1
P08237	-0.953305	0.188518	27.6227	2.46069e-05	0.00117737	ATP-dependent 6-phosphofructokinase, muscle type	PFKM	-15.3106	0	1
P04350	-0.965084	0.241793	27.6227	0.000438347	0.00655413	Tubulin beta-4A chain	TUBB4A	-11.1556	0	1
P17174	-0.967621	0.273283	26.6321	0.0014917	0.0146192	Aspartate aminotransferase, cytoplasmic	GOT1	-9.38883	0	1
Q86YB7	-0.978452	0.25164	27.6227	0.000576646	0.00763016	Enoyl-CoA hydratase domain-containing protein 2, mitochondrial	ECHDC2	-10.76	0	0
Q9UDR5	-0.988087	0.270742	26.6516	0.00112599	0.01209	Alpha-aminoadipic semialdehyde synthase, mitochondrial;Lysine ketoglutarate reductase;Saccharopine dehydrogenase	AASS	-9.79459	0	0
P48735	-0.990734	0.263342	26.654	0.00084055	0.00968189	Isocitrate dehydrogenase [NADP], mitochondrial	IDH2	-10.2164	0	0
P03915	-0.995012	0.247114	27.6227	0.000399077	0.00620565	NADH-ubiquinone oxidoreductase chain 5	MT-ND5	-11.291	1	0
P23381	-0.995762	0.212242	27.6227	6.63578e-05	0.00216475	Tryptophan--tRNA ligase, cytoplasmic;T1-TrpRS;T2-TrpRS	WARS	-13.8794	0	1
P82921	-0.995949	0.223082	26.6266	0.000131854	0.0032718	28S ribosomal protein S21, mitochondrial	MRPS21	-12.8888	0	1
Q9NX20	-0.996778	0.193025	26.6239	2.03952e-05	0.00109477	39S ribosomal protein L16, mitochondrial	MRPL16	-15.5814	0	1
Q08499	-0.997848	0.238791	27.6227	0.000265445	0.00491156	cAMP-specific 3,5-cyclic phosphodiesterase 4D	PDE4D	-11.8793	0	1
Q99611	-1.00264	0.29179	27.6227	0.0018837	0.017144	Selenide, water dikinase 2	SEPHS2	-9.05221	0	1
P13073	-1.00522	0.23382	26.6581	0.000204292	0.00421692	Cytochrome c oxidase subunit 4 isoform 1, mitochondrial	COX4I1	-12.2571	0	0
P15104	-1.01	0.279378	26.6526	0.00123048	0.0128993	Glutamine synthetase	GLUL	-9.66656	0	0
P11217	-1.01291	0.283992	27.6227	0.00134343	0.0136054	Glycogen phosphorylase, muscle form	PYGM	-9.53986	0	1
O94811	-1.01684	0.215242	26.6464	6.58442e-05	0.00216312	Tubulin polymerization-promoting protein	TPPP	-13.8906	0	1
P07339	-1.01767	0.357289	27.6227	0.00820471	0.0463869	Cathepsin D;Cathepsin D light chain;Cathepsin D heavy chain	CTSD	-6.92933	0	1
P07195	-1.02243	0.207713	26.6443	3.8787e-05	0.00150784	L-lactate dehydrogenase B chain	LDHB	-14.6541	0	1
P16615;O14983;Q93084	-1.02257	0.252586	26.6392	0.000397229	0.00619928	Sarcoplasmic/endoplasmic reticulum calcium ATPase 2;Sarcoplasmic/endoplasmic reticulum calcium ATPase 1;Sarcoplasmic/endoplasmic reticulum calcium ATPase 3	ATP2A2;ATP2A1;ATP2A3	-11.2977	0	1
P14854	-1.02408	0.26743	26.6509	0.000705569	0.00868464	Cytochrome c oxidase subunit 6B1	COX6B1	-10.4689	0	1
P03905	-1.03083	0.283964	26.6299	0.00118494	0.0125346	NADH-ubiquinone oxidoreductase chain 4	MT-ND4	-9.72097	0	0
Q8N335	-1.03422	0.181602	26.6376	4.97657e-06	0.000504689	Glycerol-3-phosphate dehydrogenase 1-like protein	GPD1L	-17.6164	0	1
P21953	-1.03789	0.228951	27.6227	0.000101972	0.00286699	2-oxoisovalerate dehydrogenase subunit beta, mitochondrial	BCKDHB	-13.2595	0	1
Q9UDW1	-1.04562	0.21225	26.6285	3.84314e-05	0.00150657	Cytochrome b-c1 complex subunit 9	UQCR10	-14.6674	0	1
Q9NZJ9;A0A024RBG1	-1.04967	0.192922	26.6247	9.76464e-06	0.000714085	Diphosphoinositol polyphosphate phosphohydrolase 2	NUDT4	-16.644	1	1
Q5SV97	-1.05385	0.222718	27.6227	5.9504e-05	0.00204107	PGC-1 and ERR-induced regulator in muscle protein 1	PERM1	-14.0367	0	1
P48651	-1.07787	0.337718	26.6248	0.00361179	0.0265143	Phosphatidylserine synthase 1	PTDSS1	-8.11307	0	1
Q9Y623	-1.07788	0.379116	27.6227	0.00830794	0.0468074	Myosin-4	MYH4	-6.91129	0	0
Q96F10	-1.07919	0.364472	26.6468	0.00637196	0.0383057	Diamine acetyltransferase 2	SAT2	-7.29405	0	0
P02144	-1.08176	0.220279	27.6227	3.6582e-05	0.00148396	Myoglobin	MB	-14.7385	0	1
Q8N983	-1.08182	0.211754	26.6397	2.35875e-05	0.00115873	39S ribosomal protein L43, mitochondrial	MRPL43	-15.3716	1	0
P62736;P63267	-1.08701	0.196896	27.6227	6.99954e-06	0.000593688	Actin, aortic smooth muscle;Actin, gamma-enteric smooth muscle	ACTA2;ACTG2	-17.1243	0	1
Q9Y3C6	-1.08771	0.314585	26.6362	0.00184507	0.0168769	Peptidyl-prolyl cis-trans isomerase-like 1	PPIL1	-9.08211	0	1
P53370	-1.08985	0.387161	26.6257	0.00906245	0.049913	Nucleoside diphosphate-linked moiety X motif 6	NUDT6	-6.78588	0	0
Q9H6R3	-1.09118	0.177875	27.6227	1.34963e-06	0.000203098	Acyl-CoA synthetase short-chain family member 3, mitochondrial	ACSS3	-19.499	0	1
Q9NUB1	-1.09194	0.258868	26.6413	0.000253557	0.00482794	Acetyl-coenzyme A synthetase 2-like, mitochondrial	ACSS1	-11.9454	1	0
Q14739	-1.09231	0.274304	26.6422	0.000472941	0.00680948	Lamin-B receptor	LBR	-11.0461	0	0
P09669	-1.09881	0.284929	26.6344	0.000657814	0.00829379	Cytochrome c oxidase subunit 6C	COX6C	-10.57	1	0
Q9HBL7	-1.12471	0.24035	26.6289	7.43039e-05	0.00229555	Plasminogen receptor (KT)	PLGRKT	-13.7162	0	1
Q16698	-1.12561	0.282616	26.644	0.000471985	0.00680948	2,4-dienoyl-CoA reductase, mitochondrial	DECR1	-11.049	1	0
Q13405	-1.1282	0.283337	27.6227	0.00044965	0.00663803	39S ribosomal protein L49, mitochondrial	MRPL49	-11.1189	1	0
Q01469	-1.13517	0.278434	27.6227	0.000348712	0.00580979	Fatty acid-binding protein, epidermal	FABP5	-11.4857	1	0
Q9UL46	-1.13839	0.151096	27.6227	3.61398e-08	1.704e-05	Proteasome activator complex subunit 2	PSME2	-24.7218	1	1
Q9NW81	-1.13859	0.321658	26.6243	0.00149584	0.0146291	ATP synthase subunit s-like protein	ATP5SL	-9.38483	0	0
Q96MF6	-1.14793	0.390376	26.6437	0.00669613	0.0398437	Coenzyme Q-binding protein COQ10 homolog A, mitochondrial	COQ10A	-7.22246	0	0
P12277	-1.15165	0.280719	27.6227	0.000325708	0.00554535	Creatine kinase B-type	CKB	-11.5841	0	1
Q96CM8	-1.19749	0.302853	27.6227	0.000484195	0.00686071	Acyl-CoA synthetase family member 2, mitochondrial	ACSF2	-11.0121	0	1
Q9P1Z2	-1.20396	0.278271	27.6227	0.000178295	0.00392334	Calcium-binding and coiled-coil domain-containing protein 1	CALCOCO1	-12.4534	0	1
P24298	-1.20411	0.288292	27.6227	0.000266899	0.00491156	Alanine aminotransferase 1	GPT	-11.8714	0	1
P00395	-1.20477	0.234593	26.633	2.19782e-05	0.00112669	Cytochrome c oxidase subunit 1	MT-CO1	-15.4736	0	1
P16615	-1.2343	0.276427	27.6227	0.000122601	0.00310834	Sarcoplasmic/endoplasmic reticulum calcium ATPase 2	ATP2A2	-12.9937	0	1
Q9NZJ9	-1.24082	0.260187	27.6227	5.37946e-05	0.00194536	Diphosphoinositol polyphosphate phosphohydrolase 2	NUDT4	-14.1822	1	1
Q02221	-1.25571	0.303316	27.6227	0.000294597	0.00518602	Cytochrome c oxidase subunit 6A2, mitochondrial	COX6A2	-11.729	1	0
P07951	-1.26696	0.327567	26.6371	0.000638485	0.00816037	Tropomyosin beta chain	TPM2	-10.6131	0	0
Q9BUK0	-1.269	0.235573	26.6353	1.12567e-05	0.000768196	Coiled-coil-helix-coiled-coil-helix domain-containing protein 7	CHCHD7	-16.4389	1	1
Q8N3J5	-1.27611	0.234728	27.6227	8.78821e-06	0.000677248	Protein phosphatase 1K, mitochondrial	PPM1K	-16.796	1	1
P16615;Q93084	-1.28283	0.289445	27.6227	0.000134099	0.0033099	Sarcoplasmic/endoplasmic reticulum calcium ATPase 2;Sarcoplasmic/endoplasmic reticulum calcium ATPase 3	ATP2A2;ATP2A3	-12.8644	0	1
P05107	-1.30847	0.419026	26.6353	0.00428604	0.0295831	Integrin beta-2	ITGB2	-7.86614	1	0
Q00G26	-1.31549	0.259305	26.6462	2.59274e-05	0.00120952	Perilipin-5	PLIN5	-15.2352	0	1
Q13451	-1.33349	0.271971	26.6472	4.08252e-05	0.00154837	Peptidyl-prolyl cis-trans isomerase FKBP5;Peptidyl-prolyl cis-trans isomerase FKBP5, N-terminally processed	FKBP5	-14.5802	1	1
Q96BW5	-1.33901	0.247561	26.634	1.06213e-05	0.000762282	Phosphotriesterase-related protein	PTER	-16.5227	1	1
P07738	-1.34765	0.366532	13.6227	0.00259574	0.0210593	Bisphosphoglycerate mutase	BPGM	-8.58964	1	0
Q7Z7K0	-1.36679	0.189922	26.6396	1.05028e-07	2.88209e-05	COX assembly mitochondrial protein homolog	CMC1	-23.1827	1	1
P16615;O14983	-1.37455	0.278872	26.6558	3.80649e-05	0.00150485	Sarcoplasmic/endoplasmic reticulum calcium ATPase 2;Sarcoplasmic/endoplasmic reticulum calcium ATPase 1	ATP2A2;ATP2A1	-14.6812	0	1
P06732	-1.38228	0.258775	27.6227	1.13624e-05	0.000768196	Creatine kinase M-type;Creatine kinase M-type, N-terminally processed	CKM	-16.4254	1	1
P03891	-1.39772	0.292797	26.6297	5.77737e-05	0.00202308	NADH-ubiquinone oxidoreductase chain 2	MT-ND2	-14.0792	1	1
Q6IPR1	-1.41905	0.266992	27.6227	1.22153e-05	0.000786895	LYR motif-containing protein 5	LYRM5	-16.3209	0	1
P00915	-1.42591	0.429316	27.6227	0.00252849	0.0209138	Carbonic anhydrase 1	CA1	-8.62751	1	0
Q14192	-1.43208	0.482756	27.6227	0.0061518	0.0373188	Four and a half LIM domains protein 2	FHL2	-7.34477	0	0
Q9NZJ9;A0A024RBG1;Q96G61;Q8NFP7	-1.43549	0.391244	12.6227	0.00296583	0.0229403	Diphosphoinositol polyphosphate phosphohydrolase 2;Diphosphoinositol polyphosphate phosphohydrolase 3-beta;Diphosphoinositol polyphosphate phosphohydrolase 3-alpha	NUDT4;NUDT11;NUDT10	-8.39735	0	0
Q9BVS5	-1.44244	0.351605	26.6352	0.00034452	0.00578125	tRNA (adenine(58)-N(1))-methyltransferase, mitochondrial	TRMT61B	-11.5031	0	1
Q8NDW4	-1.45274	0.364672	27.6227	0.000447427	0.00662617	Zinc finger protein 248	ZNF248	-11.1261	0	1
P17066	-1.45602	0.423931	12.6227	0.00461585	0.0309729	Heat shock 70 kDa protein 6	HSPA6	-7.75919	0	0
P14317	-1.4627	0.465915	27.6227	0.00400554	0.0281838	Hematopoietic lineage cell-specific protein	HCLS1	-7.96379	0	0
P05362	-1.46876	0.273237	26.6258	1.1617e-05	0.000774193	Intercellular adhesion molecule 1	ICAM1	-16.3934	1	1
P15259	-1.47325	0.208888	27.6227	1.22448e-07	3.17343e-05	Phosphoglycerate mutase 2	PGAM2	-22.9613	1	1
P24298;Q8TD30	-1.50001	0.304194	26.6336	3.79287e-05	0.00150485	Alanine aminotransferase 1;Alanine aminotransferase 2	GPT;GPT2	-14.6863	0	1
Q13228	-1.52145	0.189241	26.6326	1.35183e-08	1.05105e-05	Selenium-binding protein 1	SELENBP1	-26.1405	1	1
P12429	-1.53305	0.228721	27.6227	3.02571e-07	6.13692e-05	Annexin A3	ANXA3	-21.6562	1	1
Q9BYV7	-1.53592	0.357101	27.6227	0.000190978	0.00410558	Beta,beta-carotene 9,10-oxygenase	BCO2	-12.3543	0	1
Q01469;A8MUU1	-1.57029	0.311904	26.636	2.877e-05	0.00130845	Fatty acid-binding protein, epidermal;Putative fatty acid-binding protein 5-like protein 3	FABP5;FABP5P3	-15.0851	1	1
P22748	-1.61292	0.324522	27.6227	3.11409e-05	0.00136745	Carbonic anhydrase 4	CA4	-14.9708	1	1
P02750	-1.61669	0.496014	27.6227	0.00296028	0.0229397	Leucine-rich alpha-2-glycoprotein	LRG1	-8.40005	0	0
P61328;Q92915	-1.63682	0.370547	27.6227	0.000139542	0.00342612	Fibroblast growth factor 12;Fibroblast growth factor 14	FGF12;FGF14	-12.807	0	1
O75970	-1.6698	0.381949	12.6227	0.000808933	0.00942431	Multiple PDZ domain protein	MPDZ	-10.2717	0	1
Q9UM22	-1.6757	0.338397	27.6227	3.27255e-05	0.00138786	Mammalian ependymin-related protein 1	EPDR1	-14.8992	0	1
Q86VB7	-1.67709	0.532294	26.629	0.00399875	0.0281785	Scavenger receptor cysteine-rich type 1 protein M130;Soluble CD163	CD163	-7.96624	1	0
O00501	-1.70473	0.361986	12.6227	0.000441738	0.00656408	Claudin-5	CLDN5	-11.1445	0	1
O95258	-1.72751	0.291067	13.6227	4.07519e-05	0.00154837	Brain mitochondrial carrier protein 1	SLC25A14	-14.5828	1	1
Q7Z7K6	-1.73888	0.532481	27.6227	0.00291371	0.022804	Centromere protein V	CENPV	-8.42293	1	0
Q8NE62	-1.75421	0.370505	26.6295	6.4119e-05	0.00215191	Choline dehydrogenase, mitochondrial	CHDH	-13.9289	1	1
Q9H7C9	-1.76525	0.31265	26.6357	5.66406e-06	0.000530548	Mth938 domain-containing protein	AAMDC	-17.4297	0	1
P14598;A8MVU1	-1.77867	0.522301	13.6227	0.00441746	0.0301158	Neutrophil cytosol factor 1;Putative neutrophil cytosol factor 1C	NCF1;NCF1C	-7.82257	0	0
Q9HAT2	-1.83792	0.251834	27.6227	6.5515e-08	2.18305e-05	Sialate O-acetylesterase	SIAE	-23.8636	0	1
P43490	-1.85398	0.374106	27.6227	3.23825e-05	0.00138591	Nicotinamide phosphoribosyltransferase	NAMPT	-14.9144	1	1
P02788	-1.89626	0.582024	27.6227	0.00297019	0.0229403	Lactotransferrin;Lactoferricin-H;Kaliocin-1;Lactoferroxin-A;Lactoferroxin-B;Lactoferroxin-C	LTF	-8.39523	0	0
P21695	-1.90698	0.286113	27.6227	3.33683e-07	6.48596e-05	Glycerol-3-phosphate dehydrogenase [NAD(+)], cytoplasmic	GPD1	-21.515	1	1
Q99541	-1.95143	0.430321	26.6274	0.000109311	0.00294153	Perilipin-2	PLIN2	-13.1593	1	0
Q6UX53	-1.98557	0.350282	26.6304	5.34224e-06	0.000530246	Methyltransferase-like protein 7B	METTL7B	-17.5141	1	1
P69905	-2.01991	0.711916	26.6488	0.00858788	0.0478072	Hemoglobin subunit alpha	HBA1	-6.86348	0	0
P80188	-2.02593	0.5155	26.6558	0.00054188	0.00732716	Neutrophil gelatinase-associated lipocalin	LCN2	-10.8497	0	0
P08246	-2.05015	0.489069	26.642	0.000271767	0.00497174	Neutrophil elastase	ELANE	-11.8453	1	0
P59666;P59665	-2.07046	0.608128	26.6269	0.00211222	0.0185565	Neutrophil defensin 3;HP 3-56;Neutrophil defensin 2;Neutrophil defensin 1;HP 1-56;Neutrophil defensin 2	DEFA3;DEFA1	-8.88702	1	0
D6RIA3	-2.08612	0.617626	27.6227	0.0021895	0.0190531		LOC285556	-8.83518	0	0
P08123	-2.09021	0.440432	27.6227	5.72814e-05	0.00202308	Collagen alpha-2(I) chain	COL1A2	-14.0916	1	0
P61328	-2.11655	0.493435	12.6227	0.000939493	0.0105354	Fibroblast growth factor 12	FGF12	-10.0558	0	1
P08910	-2.12165	0.527919	13.6227	0.00133514	0.0135992	Abhydrolase domain-containing protein 2	ABHD2	-9.5488	0	0
P20160	-2.13688	0.520171	27.6227	0.000320891	0.00550352	Azurocidin	AZU1	-11.6056	1	0
Q13508	-2.16473	0.343811	26.6271	1.03517e-06	0.000172467	Ecto-ADP-ribosyltransferase 3	ART3	-19.8817	1	1
Q8NFX7	-2.26959	0.286466	12.6227	3.00637e-06	0.000350618	Syntaxin-binding protein 6	STXBP6	-18.3435	1	1
P26022	-2.32804	0.771923	26.6293	0.00557511	0.0349099	Pentraxin-related protein PTX3	PTX3	-7.48678	1	0
P02671;CON__P02672	-2.3369	0.791454	27.6227	0.00636364	0.038305	Fibrinogen alpha chain;Fibrinopeptide A;Fibrinogen alpha chain	FGA	-7.29593	0	0
Q6ZQQ6	-2.3568	0.817262	26.6261	0.00768442	0.0444762	WD repeat-containing protein 87	WDR87	-7.02385	1	0
P69905;CON__P01966;P02008	-2.39795	0.728799	26.6325	0.00282024	0.0223508	Hemoglobin subunit alpha;Hemoglobin subunit zeta	HBA1;HBZ	-8.46996	1	0
P15153	-2.40164	0.598295	13.6227	0.00134741	0.0136054	Ras-related C3 botulinum toxin substrate 2	RAC2	-9.53559	1	0
P02452	-2.60819	0.664427	27.6227	0.000522424	0.00718912	Collagen alpha-1(I) chain	COL1A1	-10.9025	1	0
P05164	-2.72488	0.599381	26.6301	0.000106039	0.00290783	Myeloperoxidase;Myeloperoxidase;89 kDa myeloperoxidase;84 kDa myeloperoxidase;Myeloperoxidase light chain;Myeloperoxidase heavy chain	MPO	-13.2031	1	0
P06702	-3.20723	0.703315	26.6469	0.000102019	0.00286699	Protein S100-A9	S100A9	-13.2589	1	0
P05164;P11678	-3.24535	0.752739	13.6227	0.000761993	0.00916159	Myeloperoxidase;Myeloperoxidase;89 kDa myeloperoxidase;84 kDa myeloperoxidase;Myeloperoxidase light chain;Myeloperoxidase heavy chain;Eosinophil peroxidase;Eosinophil peroxidase light chain;Eosinophil peroxidase heavy chain	MPO;EPX	-10.3579	1	0
P14598;A8MVU1;A6NI72	-3.3411	0.894805	13.6227	0.00232173	0.0196567	Neutrophil cytosol factor 1;Putative neutrophil cytosol factor 1C;Putative neutrophil cytosol factor 1B	NCF1;NCF1C;NCF1B	-8.75059	0	0
Q16654	-3.34551	0.285592	26.646	5.13543e-12	2.39568e-08	[Pyruvate dehydrogenase (acetyl-transferring)] kinase isozyme 4, mitochondrial	PDK4	-37.5027	1	1
Q2UY09	-3.40967	0.563063	26.6259	1.93505e-06	0.000257915	Collagen alpha-1(XXVIII) chain	COL28A1	-18.9792	1	1
P05109	-3.50164	0.818831	27.6227	0.000204123	0.00421692	Protein S100-A8;Protein S100-A8, N-terminally processed	S100A8	-12.2583	1	0
P13533	-3.53723	0.680682	27.6227	1.68375e-05	0.000985195	Myosin-6	MYH6	-15.858	1	1
P12724	-3.71421	0.792992	13.6227	0.000377948	0.00611	Eosinophil cationic protein	RNASE3	-11.3695	1	0
P0DJI8	-3.71517	0.645831	26.6333	4.27859e-06	0.000453627	Serum amyloid A-1 protein;Amyloid protein A;Serum amyloid protein A(2-104);Serum amyloid protein A(3-104);Serum amyloid protein A(2-103);Serum amyloid protein A(2-102);Serum amyloid protein A(4-101)	SAA1	-17.8344	1	1
Q69YL0	-3.9129	0.75592	26.6462	1.9688e-05	0.00108052	Uncharacterized protein NCBP2-AS2	NCBP2-AS2	-15.6323	1	1
P24158	-4.02638	0.953211	26.6322	0.000249777	0.00479511	Myeloblastin	PRTN3	-11.9671	1	0
P02741	-5.12069	0.977064	26.6278	1.66103e-05	0.000985195	C-reactive protein;C-reactive protein(1-205)	CRP	-15.8776	1	1

## Sheet: DEPs HCMNeg vs Control
Protein	log2FC	SE	DF	pvalue	adj.pvalue	Protein.names	Gene.names	Rank	HCMSarc. vs Control	HCMSarc vs HCMNeg
Q8N3D4	0.750871	0.0876846	26.6227	3.97345e-09	9.26609e-06	EH domain-binding protein 1-like protein 1	EHBP1L1	27.907	1	1
Q9P2B2	0.848401	0.0993565	27.6227	3.11008e-09	9.26609e-06	Prostaglandin F2 receptor negative regulator	PTGFRN	28.2604	1	1
Q16654	-1.30324	0.159528	26.6227	9.96995e-09	1.54999e-05	[Pyruvate dehydrogenase (acetyl-transferring)] kinase isozyme 4, mitochondrial	PDK4	-26.5798	1	1
O95425	0.542758	0.0788465	27.6227	1.89213e-07	0.000147082	Supervillin	SVIL	22.3335	1	1
Q13642	0.78762	0.118767	26.6227	4.37614e-07	0.000291576	Four and a half LIM domains protein 1	FHL1	21.1238	1	1
Q13228	-0.69037	0.105693	26.6227	5.6478e-07	0.000329267	Selenium-binding protein 1	SELENBP1	-20.7558	1	1
Q9UL46	-0.506214	0.0844115	27.6227	1.94718e-06	0.00100907	Proteasome activator complex subunit 2	PSME2	-18.9702	1	1
P0DJI8	-2.06301	0.360704	26.6227	4.67575e-06	0.00166945	Serum amyloid A-1 protein;Amyloid protein A;Serum amyloid protein A(2-104);Serum amyloid protein A(3-104);Serum amyloid protein A(2-103);Serum amyloid protein A(2-102);Serum amyloid protein A(4-101)	SAA1	-17.7064	1	1
Q13508	-1.08692	0.19201	26.6227	5.45838e-06	0.00166945	Ecto-ADP-ribosyltransferase 3	ART3	-17.4831	1	1
Q2UY09	-1.78937	0.314453	26.6227	5.04685e-06	0.00166945	Collagen alpha-1(XXVIII) chain	COL28A1	-17.5962	1	1
P12814	0.922069	0.171092	26.6227	1.12003e-05	0.00248754	Alpha-actinin-1	ACTN1	16.4461	1	1
P27816	0.522167	0.0968172	26.6227	1.10813e-05	0.00248754	Microtubule-associated protein 4	MAP4	16.4615	1	1
P49746	1.29024	0.237853	26.6227	1.02e-05	0.00248754	Thrombospondin-3	THBS3	16.5811	1	1
P12429	-0.672744	0.127777	27.6227	1.39869e-05	0.0025683	Annexin A3	ANXA3	-16.1256	1	1
P21695	-0.843702	0.15984	27.6227	1.34863e-05	0.0025683	Glycerol-3-phosphate dehydrogenase [NAD(+)], cytoplasmic	GPD1	-16.1781	1	1
P27348	0.590238	0.118259	27.6227	2.94211e-05	0.00361233	14-3-3 protein theta	YWHAQ	15.0528	1	1
P07225	0.664996	0.132723	26.6224	3.07264e-05	0.00367457	Vitamin K-dependent protein S	PROS1	14.9902	1	1
P05362	-0.758313	0.152594	26.6227	3.42702e-05	0.00389845	Intercellular adhesion molecule 1	ICAM1	-14.8327	1	1
Q69YL0	-2.06903	0.422247	26.6227	4.12512e-05	0.00458085	Uncharacterized protein NCBP2-AS2	NCBP2-AS2	-14.5652	1	1
Q7Z7K0	-0.516107	0.106081	26.6227	4.52689e-05	0.0047985	COX assembly mitochondrial protein homolog	CMC1	-14.4311	1	1
P35443	0.96433	0.19981	26.6227	5.02364e-05	0.00507261	Thrombospondin-4	THBS4	14.2809	1	1
Q8N3J5	-0.626744	0.131133	27.6227	5.22804e-05	0.00507991	Protein phosphatase 1K, mitochondrial	PPM1K	-14.2234	1	1
P50440	1.06654	0.222797	26.6227	5.57803e-05	0.00520319	Glycine amidinotransferase, mitochondrial	GATM	14.1299	1	1
P15259	-0.552719	0.116697	27.6227	5.87727e-05	0.00527146	Phosphoglycerate mutase 2	PGAM2	-14.0545	1	1
P48681	0.690901	0.149848	27.6227	8.266e-05	0.00700957	Nestin	NES	13.5625	1	1
P10915	1.64108	0.358636	27.6227	9.08361e-05	0.00728557	Hyaluronan and proteoglycan link protein 1	HAPLN1	13.4264	1	1
Q9H987	0.558125	0.123843	27.6227	0.000109563	0.00811114	Synaptopodin 2-like protein	SYNPO2L	13.156	1	1
P02741	-2.44584	0.54567	26.6227	0.000125795	0.00868838	C-reactive protein;C-reactive protein(1-205)	CRP	-12.9566	1	1
Q6UX53	-0.852332	0.195631	26.6227	0.000175654	0.00987047	Methyltransferase-like protein 7B	METTL7B	-12.475	1	1
P13533	-1.61446	0.38027	27.6227	0.000221801	0.0113786	Myosin-6	MYH6	-12.1384	1	1
Q9Y4F1	0.634177	0.148565	26.6227	0.00022201	0.0113786	FERM, RhoGEF and pleckstrin domain-containing protein 1	FARP1	12.1371	1	1
P54652	1.13671	0.267348	26.6227	0.00023218	0.0117705	Heat shock-related 70 kDa protein 2	HSPA2	12.0725	1	1
O94760	0.686706	0.168203	26.6227	0.000363286	0.0161281	N(G),N(G)-dimethylarginine dimethylaminohydrolase 1	DDAH1	11.4266	1	1
Q13451	-0.612746	0.151921	26.6227	0.000413715	0.0165629	Peptidyl-prolyl cis-trans isomerase FKBP5;Peptidyl-prolyl cis-trans isomerase FKBP5, N-terminally processed	FKBP5	-11.2391	1	1
Q8NE62	-0.823011	0.206923	26.6227	0.000479343	0.0177028	Choline dehydrogenase, mitochondrial	CHDH	-11.0267	1	1
Q9BYF1	0.725721	0.185153	27.6227	0.000530661	0.0185017	Angiotensin-converting enzyme 2;Processed angiotensin-converting enzyme 2	ACE2	10.8799	1	1
Q9BUK0	-0.516593	0.131573	26.6227	0.000548167	0.0187185	Coiled-coil-helix-coiled-coil-helix domain-containing protein 7	CHCHD7	-10.8331	1	1
P17661	0.546056	0.143753	27.6227	0.000731284	0.0216008	Desmin	DES	10.4173	1	1
Q96BW5	-0.512739	0.138266	26.6227	0.000968119	0.0256552	Phosphotriesterase-related protein	PTER	-10.0125	1	1
Q8NFX7	-0.669479	0.158037	12.6227	0.00103528	0.0262311	Syntaxin-binding protein 6	STXBP6	-9.91577	1	1
P06732	-0.513832	0.144567	27.6227	0.00138753	0.0297489	Creatine kinase M-type;Creatine kinase M-type, N-terminally processed	CKM	-9.49327	1	1
P03891	-0.567777	0.163524	26.6227	0.0017788	0.0348808	NADH-ubiquinone oxidoreductase chain 2	MT-ND2	-9.13488	1	1
P22748	-0.613441	0.181298	27.6227	0.00215619	0.0383835	Carbonic anhydrase 4	CA4	-8.8573	1	1
P78559	0.556361	0.16545	27.6227	0.00227481	0.0391798	Microtubule-associated protein 1A;MAP1A heavy chain;MAP1 light chain LC2	MAP1A	8.78004	1	1
O95258	-0.59573	0.164184	13.6227	0.00285293	0.0451053	Brain mitochondrial carrier protein 1	SLC25A14	-8.45334	1	1
Q9BWM7	0.631778	0.194352	26.6227	0.00311614	0.0476515	Sideroflexin-3	SFXN3	8.32602	1	1
P43490	-0.675555	0.208998	27.6227	0.00316993	0.0481876	Nicotinamide phosphoribosyltransferase	NAMPT	-8.30133	1	1
Q9NZJ9;A0A024RBG1	-0.544567	0.107739	26.6227	2.73139e-05	0.00361233	Diphosphoinositol polyphosphate phosphohydrolase 2	NUDT4	-15.16	1	1
Q01469;A8MUU1	-0.637063	0.174207	26.6227	0.00110603	0.0270079	Fatty acid-binding protein, epidermal;Putative fatty acid-binding protein 5-like protein 3	FABP5;FABP5P3	-9.8204	1	1
Q9NZJ9	-0.522802	0.145356	27.6227	0.00124239	0.0287998	Diphosphoinositol polyphosphate phosphohydrolase 2	NUDT4	-9.65266	1	1
P00491	-0.559778	0.0996395	27.6227	5.38331e-06	0.00166945	Purine nucleoside phosphorylase	PNP	-17.5031	1	0
Q8N983	-0.662924	0.118275	26.6227	6.32526e-06	0.00173535	39S ribosomal protein L43, mitochondrial	MRPL43	-17.2704	1	0
O94875	0.567468	0.1077	26.6227	1.54232e-05	0.0025683	Sorbin and SH3 domain-containing protein 2	SORBS2	15.9845	1	0
P35052	0.512065	0.0974269	26.6227	1.59693e-05	0.0025683	Glypican-1;Secreted glypican-1	GPC1	15.9343	1	0
Q9Y6Y0	0.743017	0.140571	26.6227	1.47516e-05	0.0025683	Influenza virus NS1A-binding protein	IVNS1ABP	16.0488	1	0
P08123	-1.2385	0.246052	27.6227	2.62184e-05	0.00361233	Collagen alpha-2(I) chain	COL1A2	-15.2191	1	0
Q08431	1.01622	0.202151	26.6227	2.93897e-05	0.00361233	Lactadherin;Lactadherin short form;Medin	MFGE8	15.0543	1	0
P13591	0.59395	0.129149	26.6227	9.2163e-05	0.00728557	Neural cell adhesion molecule 1	NCAM1	13.4055	1	0
Q9H0U6	-0.53128	0.116057	27.6227	9.03754e-05	0.00728557	39S ribosomal protein L18, mitochondrial	MRPL18	-13.4337	1	0
O43676	-0.561008	0.123299	27.6227	9.74414e-05	0.00738425	NADH dehydrogenase [ubiquinone] 1 beta subcomplex subunit 3	NDUFB3	-13.3251	1	0
P06702	-1.75356	0.392865	26.6227	0.000132237	0.00868838	Protein S100-A9	S100A9	-12.8846	1	0
O43674	-0.526294	0.120613	27.6227	0.000161382	0.00929244	NADH dehydrogenase [ubiquinone] 1 beta subcomplex subunit 5, mitochondrial	NDUFB5	-12.5972	1	0
P06753	1.92112	0.440964	27.6227	0.000164407	0.00935116	Tropomyosin alpha-3 chain	TPM3	12.5704	1	0
P20160	-1.24155	0.290599	27.6227	0.000206349	0.0108136	Azurocidin	AZU1	-12.2426	1	0
P24158	-2.25233	0.532373	26.6227	0.000245516	0.0121114	Myeloblastin	PRTN3	-11.9919	1	0
Q99541	-1.00717	0.240324	26.6227	0.000272853	0.0131195	Perilipin-2	PLIN2	-11.8396	1	0
P08246	-1.11142	0.273175	26.6227	0.000377055	0.0163381	Neutrophil elastase	ELANE	-11.3729	1	0
P05109	-1.84126	0.457449	27.6227	0.000400639	0.016427	Protein S100-A8;Protein S100-A8, N-terminally processed	S100A8	-11.2854	1	0
Q86VB7	-1.19758	0.297279	26.6227	0.000419045	0.0165629	Scavenger receptor cysteine-rich type 1 protein M130;Soluble CD163	CD163	-11.2206	1	0
Q71H61	0.790793	0.197446	26.6227	0.000445611	0.0171763	Immunoglobulin-like domain-containing receptor 2	ILDR2	11.1319	1	0
Q13405	-0.611052	0.15829	27.6227	0.000621016	0.0191816	39S ribosomal protein L49, mitochondrial	MRPL49	-10.6531	1	0
P49747	2.79041	0.717834	25.6691	0.000637885	0.0194451	Cartilage oligomeric matrix protein	COMP	10.6144	1	0
P03915	-0.525967	0.138053	27.6227	0.000709732	0.0212192	NADH-ubiquinone oxidoreductase chain 5	MT-ND5	-10.4604	1	0
Q86UX2	0.6086	0.162715	26.6227	0.000891064	0.0243147	Inter-alpha-trypsin inhibitor heavy chain H5	ITIH5	10.1322	1	0
P09669	-0.593572	0.159138	26.6227	0.000915353	0.0246775	Cytochrome c oxidase subunit 6C	COX6C	-10.0934	1	0
P05164;P11678	-1.75555	0.424602	13.6227	0.0010685	0.0265153	Myeloperoxidase;Myeloperoxidase;89 kDa myeloperoxidase;84 kDa myeloperoxidase;Myeloperoxidase light chain;Myeloperoxidase heavy chain;Eosinophil peroxidase;Eosinophil peroxidase light chain;Eosinophil peroxidase heavy chain	MPO;EPX	-9.8702	1	0
Q12765	0.615707	0.169788	26.6227	0.00119709	0.0286319	Secernin-1	SCRN1	9.70625	1	0
Q9NUB1	-0.521031	0.144593	26.6227	0.00126991	0.0290337	Acetyl-coenzyme A synthetase 2-like, mitochondrial	ACSS1	-9.62105	1	0
P00915	-0.852267	0.239842	27.6227	0.0013905	0.0297489	Carbonic anhydrase 1	CA1	-9.49019	1	0
Q99715	0.78075	0.220188	26.6227	0.00147278	0.0310799	Collagen alpha-1(XII) chain	COL12A1	9.40724	1	0
P07093	1.24381	0.352251	26.6227	0.00152979	0.0318524	Glia-derived nexin	SERPINE2	9.35245	1	0
O75339	0.872831	0.248274	26.6227	0.00159158	0.0324153	Cartilage intermediate layer protein 1;Cartilage intermediate layer protein 1 C1;Cartilage intermediate layer protein 1 C2	CILP	9.29533	1	0
Q8IUX7;Q8N436	1.63843	0.46952	27.6227	0.00164105	0.033225	Adipocyte enhancer-binding protein 1;Inactive carboxypeptidase-like protein X2	AEBP1;CPXM2	9.25117	1	0
P08582	1.12399	0.321976	26.6226	0.00169537	0.0339366	Melanotransferrin	MFI2	9.20418	1	0
Q14767	1.32982	0.388223	27.6227	0.00193671	0.0367188	Latent-transforming growth factor beta-binding protein 2	LTBP2	9.01217	1	0
P11166	-0.874667	0.255385	26.6227	0.00200646	0.037253	Solute carrier family 2, facilitated glucose transporter member 1	SLC2A1	-8.96113	0	0
Q9NZR1	-0.77041	0.225995	26.6227	0.00208944	0.0379189	Tropomodulin-2	TMOD2	-8.90267	0	0
Q16698	-0.533028	0.157862	26.6227	0.0022687	0.0391798	2,4-dienoyl-CoA reductase, mitochondrial	DECR1	-8.78392	1	0
P59666;P59665	-1.14416	0.339624	26.6227	0.00231315	0.039231	Neutrophil defensin 3;HP 3-56;Neutrophil defensin 2;Neutrophil defensin 1;HP 1-56;Neutrophil defensin 2	DEFA3;DEFA1	-8.75593	1	0
P50479	0.813281	0.244797	26.6227	0.00260258	0.0424421	PDZ and LIM domain protein 4	PDLIM4	8.58584	1	0
Q6ZQQ6	-1.51219	0.456416	26.6227	0.0026629	0.0426796	WD repeat-containing protein 87	WDR87	-8.55279	1	0
Q02221	-0.553825	0.169451	27.6227	0.00289357	0.0454398	Cytochrome c oxidase subunit 6A2, mitochondrial	COX6A2	-8.43293	1	0
Q7Z7K6	-0.960632	0.297476	27.6227	0.0031947	0.0481876	Centromere protein V	CENPV	-8.29011	1	0
P69905;CON__P01966;P02008	-1.31587	0.407039	26.6227	0.00325913	0.0482559	Hemoglobin subunit alpha;Hemoglobin subunit zeta	HBA1;HBZ	-8.2613	1	0
P11586;Q6UB35	-0.565775	0.0740011	27.6227	2.73653e-08	3.19079e-05	C-1-tetrahydrofolate synthase, cytoplasmic;Methylenetetrahydrofolate dehydrogenase;Methenyltetrahydrofolate cyclohydrolase;Formyltetrahydrofolate synthetase;C-1-tetrahydrofolate synthase, cytoplasmic, N-terminally processed;Monofunctional C1-tetrahydrofolate synthase, mitochondrial	MTHFD1;MTHFD1L	-25.1231	1	0
P05164	-1.44595	0.33475	26.6227	0.000193983	0.0105202	Myeloperoxidase;Myeloperoxidase;89 kDa myeloperoxidase;84 kDa myeloperoxidase;Myeloperoxidase light chain;Myeloperoxidase heavy chain	MPO	-12.3318	1	0
P02452	-1.50641	0.371189	27.6227	0.000366548	0.0161281	Collagen alpha-1(I) chain	COL1A1	-11.4137	1	0
P07948	-0.582314	0.127996	13.6227	0.000485839	0.0177028	Tyrosine-protein kinase Lyn	LYN	-11.0072	1	0
P26022	-1.70138	0.431109	26.6227	0.000519842	0.0184456	Pentraxin-related protein PTX3	PTX3	-10.9096	1	0
Q96EL3	-0.506092	0.129232	27.6227	0.000535535	0.0185017	39S ribosomal protein L53, mitochondrial	MRPL53	-10.8667	1	0
P12724	-1.82498	0.447308	13.6227	0.00118692	0.0285351	Eosinophil cationic protein	RNASE3	-9.71856	1	0
P15153	-1.37169	0.337484	13.6227	0.00122283	0.0287998	Ras-related C3 botulinum toxin substrate 2	RAC2	-9.67556	1	0
P68133	0.662104	0.185446	26.6227	0.00138293	0.0297489	Actin, alpha skeletal muscle	ACTA1	9.49806	1	0
Q01469	-0.522284	0.15555	27.6227	0.00230446	0.0392263	Fatty acid-binding protein, epidermal	FABP5	-8.76136	1	0
P07738	-0.769472	0.206752	13.6227	0.00237753	0.0400318	Bisphosphoglycerate mutase	BPGM	-8.71632	1	0
P05107	-0.784195	0.234036	26.6227	0.00242186	0.0404411	Integrin beta-2	ITGB2	-8.68967	1	0
Q8IZH2	0.686679	0.186669	13.6227	0.00258642	0.0423265	5-3 exoribonuclease 1	XRN1	8.59483	1	0
P12829	1.56531	0.478716	27.6227	0.00288282	0.0454239	Myosin light chain 4	MYL4	8.4383	0	0
Q9H3U7	1.52699	0.464093	25.6227	0.00291366	0.0456017	SPARC-related modular calcium-binding protein 2	SMOC2	8.42295	1	0

## Sheet: DEP MYBPC3 vs Control
Protein	log2FC	SE	DF	pvalue	adj.pvalue	Protein.names	Gene.names	Rank	MYH7 vs. Control
D6RIA3	-1.03564	0.355449	27.6227	0.00700123	0.0454253		LOC285556	-7.15818	0
O00468	0.584855	0.0976626	27.6227	1.99162e-06	0.000378816	Agrin;Agrin N-terminal 110 kDa subunit;Agrin C-terminal 110 kDa subunit;Agrin C-terminal 90 kDa fragment;Agrin C-terminal 22 kDa fragment	AGRN	18.9376	1
O43674	-0.520416	0.12425	27.6227	0.000258614	0.0060931	NADH dehydrogenase [ubiquinone] 1 beta subcomplex subunit 5, mitochondrial	NDUFB5	-11.9169	0
O43676	-0.524637	0.127017	27.6227	0.000302187	0.00654619	NADH dehydrogenase [ubiquinone] 1 beta subcomplex subunit 3	NDUFB3	-11.6923	0
O75339	0.77317	0.256003	26.6415	0.0055156	0.0386341	Cartilage intermediate layer protein 1;Cartilage intermediate layer protein 1 C1;Cartilage intermediate layer protein 1 C2	CILP	7.50227	0
O94760	0.92139	0.173414	26.6553	1.36588e-05	0.00133072	N(G),N(G)-dimethylarginine dimethylaminohydrolase 1	DDAH1	16.1598	1
O94811	-0.510565	0.123906	26.6934	0.00032727	0.00668899	Tubulin polymerization-promoting protein	TPPP	-11.5772	1
O94832	0.914437	0.221352	26.651	0.000319038	0.00658546	Unconventional myosin-Id	MYO1D	11.614	1
O95258	-0.921762	0.164184	13.6227	7.06989e-05	0.00314105	Brain mitochondrial carrier protein 1	SLC25A14	-13.788	1
O95298;E9PQ53	-0.518563	0.131813	26.6365	0.000536703	0.00899746	NADH dehydrogenase [ubiquinone] 1 subunit C2;NADH dehydrogenase [ubiquinone] 1 subunit C2, isoform 2	NDUFC2;NDUFC2-KCTD14	-10.8636	0
O95425	0.583975	0.0812244	27.6227	8.63121e-08	6.26483e-05	Supervillin	SVIL	23.4659	1
O95428	0.985659	0.237571	26.6286	0.000304806	0.00654619	Papilin	PAPLN	11.6798	0
P00395	-0.664829	0.135084	26.6535	3.88314e-05	0.00241531	Cytochrome c oxidase subunit 1	MT-CO1	-14.6524	1
P00915	-0.7936	0.247075	27.6227	0.0033374	0.0285146	Carbonic anhydrase 1	CA1	-8.22706	0
P02144	-0.52196	0.126772	27.6227	0.00031302	0.00657236	Myoglobin	MB	-11.6415	1
P02741	-2.48214	0.562678	26.638	0.000151803	0.00468982	C-reactive protein;C-reactive protein(1-205)	CRP	-12.6855	1
P02750	-0.82839	0.28546	27.6227	0.00720324	0.0460316	Leucine-rich alpha-2-glycoprotein	LRG1	-7.11714	0
P02788	-1.00127	0.33496	27.6227	0.00581684	0.0399052	Lactotransferrin;Lactoferricin-H;Kaliocin-1;Lactoferroxin-A;Lactoferroxin-B;Lactoferroxin-C	LTF	-7.42555	0
P03886	-0.534414	0.1256	26.6401	0.000230028	0.00587464	NADH-ubiquinone oxidoreductase chain 1	MT-ND1	-12.0859	0
P03891	-0.81735	0.168611	26.6436	4.73701e-05	0.00262216	NADH-ubiquinone oxidoreductase chain 2	MT-ND2	-14.3657	1
P03905	-0.679377	0.163524	26.6444	0.000299962	0.00654619	NADH-ubiquinone oxidoreductase chain 4	MT-ND4	-11.7029	0
P03915	-0.554916	0.142216	27.6227	0.000556162	0.00907337	NADH-ubiquinone oxidoreductase chain 5	MT-ND5	-10.8122	0
P05109	-1.85892	0.471244	27.6227	0.000496366	0.00870506	Protein S100-A8;Protein S100-A8, N-terminally processed	S100A8	-10.9763	1
P05154	1.03177	0.321845	26.7099	0.00347783	0.0293498	Plasma serine protease inhibitor	SERPINA5	8.1676	1
P05164;P11678	-1.57433	0.424602	13.6227	0.00244312	0.0233548	Myeloperoxidase;Myeloperoxidase;89 kDa myeloperoxidase;84 kDa myeloperoxidase;Myeloperoxidase light chain;Myeloperoxidase heavy chain;Eosinophil peroxidase;Eosinophil peroxidase light chain;Eosinophil peroxidase heavy chain	MPO;EPX	-8.67706	1
P05362	-0.699495	0.15736	26.632	0.000138763	0.00437985	Intercellular adhesion molecule 1	ICAM1	-12.8151	1
P06702	-1.69377	0.404866	26.6948	0.000276992	0.00636535	Protein S100-A9	S100A9	-11.8179	1
P06703	1.42299	0.350955	26.6363	0.000390828	0.00735405	Protein S100-A6	S100A6	11.3212	1
P06732	-0.761399	0.148927	27.6227	2.11513e-05	0.00171015	Creatine kinase M-type;Creatine kinase M-type, N-terminally processed	CKM	-15.5289	1
P06753	2.14701	0.454263	27.6227	6.03875e-05	0.00292209	Tropomyosin alpha-3 chain	TPM3	14.0154	0
P06756	0.535293	0.0994926	27.6227	1.02351e-05	0.00116456	Integrin alpha-V;Integrin alpha-V heavy chain;Integrin alpha-V light chain	ITGAV	16.5761	0
P07093	1.4773	0.363032	26.6895	0.000374824	0.00728565	Glia-derived nexin	SERPINE2	11.3815	1
P07225	0.678161	0.13673	26.7267	3.4814e-05	0.00232011	Vitamin K-dependent protein S	PROS1	14.81	1
P08123	-0.880999	0.253472	27.6227	0.00170092	0.0190238	Collagen alpha-2(I) chain	COL1A2	-9.19947	1
P08237	-0.565352	0.108494	27.6227	1.61953e-05	0.00148139	ATP-dependent 6-phosphofructokinase, muscle type	PFKM	-15.9141	0
P08246	-1.05386	0.281564	26.6803	0.000882769	0.0120413	Neutrophil elastase	ELANE	-10.1457	1
P08473	0.597637	0.14325	26.6557	0.000286275	0.00638981	Neprilysin	MME	11.7703	0
P08582	1.47607	0.3317	26.7257	0.000136067	0.00437762	Melanotransferrin	MFI2	12.8434	1
P09525	0.737017	0.22668	26.6639	0.00310708	0.0271943	Annexin A4	ANXA4	8.33022	1
P09669	-0.591703	0.164064	26.6579	0.00125795	0.015322	Cytochrome c oxidase subunit 6C	COX6C	-9.63471	1
P09936	1.05631	0.34872	27.6227	0.0052715	0.0376966	Ubiquitin carboxyl-terminal hydrolase isozyme L1	UCHL1	7.56757	0
P0DJI8	-1.79971	0.371882	26.6546	4.83547e-05	0.00262216	Serum amyloid A-1 protein;Amyloid protein A;Serum amyloid protein A(2-104);Serum amyloid protein A(3-104);Serum amyloid protein A(2-103);Serum amyloid protein A(2-102);Serum amyloid protein A(4-101)	SAA1	-14.336	1
P10915	1.88477	0.369452	27.6227	2.17945e-05	0.00172324	Hyaluronan and proteoglycan link protein 1	HAPLN1	15.4857	1
P11166	-0.78184	0.263216	26.6841	0.00622308	0.0419453	Solute carrier family 2, facilitated glucose transporter member 1	SLC2A1	-7.32816	0
P11217	-0.572381	0.16344	27.6227	0.00158875	0.0181655	Glycogen phosphorylase, muscle form	PYGM	-9.29789	0
P12277	-0.562302	0.161556	27.6227	0.00167992	0.0188385	Creatine kinase B-type	CKB	-9.21739	1
P12429	-0.714254	0.131631	27.6227	9.03778e-06	0.00108106	Annexin A3	ANXA3	-16.7556	1
P12814	1.28259	0.176424	26.6385	8.75618e-08	6.26483e-05	Alpha-actinin-1	ACTN1	23.4451	1
P13073	-0.521372	0.134567	26.7278	0.000624675	0.00964937	Cytochrome c oxidase subunit 4 isoform 1, mitochondrial	COX4I1	-10.6446	0
P13533	-1.78226	0.391739	27.6227	9.75401e-05	0.00350537	Myosin-6	MYH6	-13.3236	1
P13591	0.534452	0.133068	26.7131	0.000430448	0.00800016	Neural cell adhesion molecule 1	NCAM1	11.1819	0
P13611	1.54715	0.370668	26.6658	0.000284622	0.00638981	Versican core protein	VCAN	11.7787	1
P14649	0.823115	0.212919	26.6354	0.000641782	0.0097392	Myosin light chain 6B	MYL6B	10.6056	1
P15259	-0.724184	0.120217	27.6227	1.81177e-06	0.000378816	Phosphoglycerate mutase 2	PGAM2	-19.0742	1
P17661	0.665498	0.148088	27.6227	0.000113419	0.00389045	Desmin	DES	13.106	1
P18084	0.636251	0.14121	26.6728	0.000117742	0.00397663	Integrin beta-5	ITGB5	13.0521	1
P20160	-1.15953	0.299363	27.6227	0.000600029	0.00945654	Azurocidin	AZU1	-10.7027	1
P20774	1.39027	0.467323	26.658	0.00615699	0.0417476	Mimecan	OGN	7.34356	0
P21589	0.693449	0.172993	26.6666	0.000440553	0.00806876	5-nucleotidase	NT5E	11.1484	0
P21695	-0.986989	0.164661	27.6227	1.9623e-06	0.000378816	Glycerol-3-phosphate dehydrogenase [NAD(+)], cytoplasmic	GPD1	-18.959	1
P21810	1.36577	0.443774	27.6227	0.00467368	0.0355284	Biglycan	BGN	7.74123	1
P21953	-0.664685	0.131763	27.6227	2.54432e-05	0.0019144	2-oxoisovalerate dehydrogenase subunit beta, mitochondrial	BCKDHB	-15.2624	0
P22748	-0.721609	0.186765	27.6227	0.000615479	0.00957035	Carbonic anhydrase 4	CA4	-10.666	1
P23458	0.597029	0.180933	27.6227	0.00267177	0.0247298	Tyrosine-protein kinase JAK1	JAK1	8.54799	0
P24158	-2.29141	0.54889	26.6512	0.000284358	0.00638981	Myeloblastin	PRTN3	-11.78	1
P24298;Q8TD30	-0.852562	0.17516	26.6554	4.48802e-05	0.00258477	Alanine aminotransferase 1;Alanine aminotransferase 2	GPT;GPT2	-14.4436	1
P24593	0.745797	0.211894	26.6334	0.00157437	0.0180453	Insulin-like growth factor-binding protein 5	IGFBP5	9.31101	1
P27348	0.775475	0.121825	27.6227	7.32252e-07	0.000196517	14-3-3 protein theta	YWHAQ	20.3812	1
P27816	0.704182	0.0997916	26.679	1.47724e-07	6.26483e-05	Microtubule-associated protein 4	MAP4	22.6906	1
P30041	-0.521989	0.0723111	27.6227	8.0168e-08	6.26483e-05	Peroxiredoxin-6	PRDX6	-23.5724	0
P35443	1.07119	0.206037	26.6384	1.85478e-05	0.00163256	Thrombospondin-4	THBS4	15.7184	1
P39060	0.784613	0.228893	26.6546	0.00198917	0.020361	Collagen alpha-1(XVIII) chain;Endostatin	COL18A1	8.97362	1
P43121	0.570092	0.081771	26.6292	1.84651e-07	6.90765e-05	Cell surface glycoprotein MUC18	MCAM	22.3687	0
P43490	-0.993414	0.215301	27.6227	8.19017e-05	0.0033515	Nicotinamide phosphoribosyltransferase	NAMPT	-13.5757	1
P48681	1.09143	0.154367	27.6227	1.17069e-07	6.26483e-05	Nestin	NES	23.0261	1
P48735	-0.562767	0.151571	26.7158	0.000952805	0.0127259	Isocitrate dehydrogenase [NADP], mitochondrial	IDH2	-10.0355	0
P49746	1.33097	0.245302	26.6242	1.01632e-05	0.00116456	Thrombospondin-3	THBS3	16.5863	1
P49747	2.44934	0.739537	25.7487	0.00274846	0.0250703	Cartilage oligomeric matrix protein	COMP	8.50716	1
P50440	1.05619	0.229562	26.7113	9.10523e-05	0.00345332	Glycine amidinotransferase, mitochondrial	GATM	13.4229	1
P50479	0.825638	0.252439	26.6332	0.00296298	0.0263859	PDZ and LIM domain protein 4	PDLIM4	8.39874	1
P51884;CON__Q05443	1.64069	0.510809	26.6787	0.00342776	0.0291266	Lumican	LUM	8.18852	1
P51888	1.60672	0.500147	27.6227	0.00333305	0.0285146	Prolargin	PRELP	8.22894	1
P51970	-0.507982	0.123025	27.6227	0.000303271	0.00654619	NADH dehydrogenase [ubiquinone] 1 alpha subcomplex subunit 8	NDUFA8	-11.6871	0
P54289	0.652937	0.11388	26.6792	4.47022e-06	0.000595816	Voltage-dependent calcium channel subunit alpha-2/delta-1;Voltage-dependent calcium channel subunit alpha-2-1;Voltage-dependent calcium channel subunit delta-1	CACNA2D1	17.7712	1
P54652	1.46554	0.275544	26.6847	1.34175e-05	0.00133072	Heat shock-related 70 kDa protein 2	HSPA2	16.1855	1
P55083	1.89803	0.557391	26.6546	0.00210722	0.0211402	Microfibril-associated glycoprotein 4	MFAP4	8.89044	1
P59666;P59665	-1.04348	0.35022	26.6353	0.00609255	0.0414311	Neutrophil defensin 3;HP 3-56;Neutrophil defensin 2;Neutrophil defensin 1;HP 1-56;Neutrophil defensin 2	DEFA3;DEFA1	-7.35874	0
P63167	0.560552	0.133434	26.6779	0.000264751	0.00618814	Dynein light chain 1, cytoplasmic	DYNLL1	11.8831	0
P78559	0.818081	0.170439	27.6227	4.9464e-05	0.00262216	Microtubule-associated protein 1A;MAP1A heavy chain;MAP1 light chain LC2	MAP1A	14.3033	1
P80188	-1.01555	0.296694	26.721	0.00200977	0.0204526	Neutrophil gelatinase-associated lipocalin	LCN2	-8.95876	1
P82914	-0.507488	0.120205	26.6408	0.000251079	0.0060931	28S ribosomal protein S15, mitochondrial	MRPS15	-11.9596	0
P82921	-0.553889	0.128473	26.6344	0.000198083	0.00544931	28S ribosomal protein S21, mitochondrial	MRPS21	-12.3016	0
P84157	0.970709	0.276557	26.6298	0.00161423	0.0182897	Matrix-remodeling-associated protein 7	MXRA7	9.27494	1
Q00G26	-0.667886	0.149272	26.6928	0.000127845	0.00417061	Perilipin-5	PLIN5	-12.9333	1
Q02221	-0.67245	0.174561	27.6227	0.000634511	0.00973682	Cytochrome c oxidase subunit 6A2, mitochondrial	COX6A2	-10.6221	1
Q05707	1.17909	0.363115	27.6227	0.00305337	0.0268248	Collagen alpha-1(XIV) chain	COL14A1	8.35538	1
Q07065;Q96NL0	0.517145	0.0850551	26.6354	1.81239e-06	0.000378816	Cytoskeleton-associated protein 4;RUN domain-containing protein 3B	CKAP4;RUNDC3B	19.0737	0
Q08431	0.926329	0.208405	26.659	0.00013862	0.00437985	Lactadherin;Lactadherin short form;Medin	MFGE8	12.8166	1
Q12765	0.577551	0.175032	26.664	0.00275155	0.0250703	Secernin-1	SCRN1	8.50554	1
Q12805	0.855352	0.268932	26.7197	0.00370295	0.0304125	EGF-containing fibulin-like extracellular matrix protein 1	EFEMP1	8.07711	0
Q12988	0.53518	0.154406	27.6227	0.00174387	0.0190298	Heat shock protein beta-3	HSPB3	9.16349	1
Q13061	0.834105	0.196912	27.6227	0.000227625	0.00586668	Triadin	TRDN	12.1011	1
Q13228	-0.757707	0.10897	26.6525	1.92496e-07	6.90765e-05	Selenium-binding protein 1	SELENBP1	-22.3087	1
Q13405	-0.636248	0.163063	27.6227	0.000556267	0.00907337	39S ribosomal protein L49, mitochondrial	MRPL49	-10.8119	0
Q13451	-0.62841	0.15656	26.6957	0.000433737	0.0080293	Peptidyl-prolyl cis-trans isomerase FKBP5;Peptidyl-prolyl cis-trans isomerase FKBP5, N-terminally processed	FKBP5	-11.1709	1
Q13508	-1.04733	0.197999	26.6358	1.4579e-05	0.00136022	Ecto-ADP-ribosyltransferase 3	ART3	-16.0658	1
Q13642	0.806663	0.122419	26.6768	4.8265e-07	0.000140723	Four and a half LIM domains protein 1	FHL1	20.9825	1
Q14767	1.63481	0.399931	27.6227	0.000338824	0.00684178	Latent-transforming growth factor beta-binding protein 2	LTBP2	11.5272	1
Q14847	0.521846	0.176069	26.6572	0.0063256	0.0421775	LIM and SH3 domain protein 1	LASP1	7.30458	0
Q14BN4	0.513325	0.112924	27.6227	9.85644e-05	0.00350995	Sarcolemmal membrane-associated protein	SLMAP	13.3086	0
Q15113	1.20335	0.389048	27.6227	0.00449735	0.0345636	Procollagen C-endopeptidase enhancer 1	PCOLCE	7.79671	1
Q16082	0.703282	0.167897	27.6227	0.000258396	0.0060931	Heat shock protein beta-2	HSPB2	11.9181	1
Q16654	-1.57211	0.164405	26.6923	4.11749e-10	1.92081e-06	[Pyruvate dehydrogenase (acetyl-transferring)] kinase isozyme 4, mitochondrial	PDK4	-31.1775	1
Q16658	0.515016	0.108414	26.6777	6.1213e-05	0.00292209	Fascin	FSCN1	13.9958	1
Q16698	-0.642841	0.162699	26.6863	0.000511892	0.00886157	2,4-dienoyl-CoA reductase, mitochondrial	DECR1	-10.9319	0
Q16795	-0.517348	0.122831	26.6559	0.000257579	0.0060931	NADH dehydrogenase [ubiquinone] 1 alpha subcomplex subunit 9, mitochondrial	NDUFA9	-11.9227	0
Q16799	0.55676	0.183162	26.6983	0.00525015	0.0376751	Reticulon-1	RTN1	7.57343	0
Q16890	0.611116	0.196951	26.6658	0.00449699	0.0345636	Tumor protein D53	TPD52L1	7.79682	1
Q2UY09	-1.69111	0.324274	26.6322	1.77845e-05	0.00159547	Collagen alpha-1(XXVIII) chain	COL28A1	-15.779	1
Q5SV97	-0.585552	0.128176	27.6227	9.27132e-05	0.00345819	PGC-1 and ERR-induced regulator in muscle protein 1	PERM1	-13.3969	0
Q69YL0	-1.76811	0.435155	26.6929	0.00038089	0.00733025	Uncharacterized protein NCBP2-AS2	NCBP2-AS2	-11.3583	1
Q6IPR1	-0.658858	0.153656	27.6227	0.000197908	0.00544931	LYR motif-containing protein 5	LYRM5	-12.3029	1
Q6UX53	-1.0284	0.201712	26.6459	2.42406e-05	0.0018847	Methyltransferase-like protein 7B	METTL7B	-15.3322	1
Q70UQ0	0.503894	0.143185	26.7241	0.00157092	0.0180453	Inhibitor of nuclear factor kappa-B kinase-interacting protein	IKBIP	9.31417	0
Q71H61	0.812383	0.203553	26.66	0.000461523	0.00834498	Immunoglobulin-like domain-containing receptor 2	ILDR2	11.0813	1
Q7Z7G0	1.19437	0.367947	27.6227	0.00306192	0.0268494	Target of Nesh-SH3	ABI3BP	8.35135	0
Q7Z7K0	-0.78792	0.109346	26.6734	1.01897e-07	6.26483e-05	COX assembly mitochondrial protein homolog	CMC1	-23.2264	1
Q7Z7K6	-0.96044	0.306447	27.6227	0.00405907	0.0321487	Centromere protein V	CENPV	-7.94464	0
Q86UX2	0.598951	0.167724	26.6734	0.0013776	0.0165408	Inter-alpha-trypsin inhibitor heavy chain H5	ITIH5	9.50363	0
Q8IUX7;Q8N436	1.8528	0.48368	27.6227	0.000671849	0.00994977	Adipocyte enhancer-binding protein 1;Inactive carboxypeptidase-like protein X2	AEBP1;CPXM2	10.5396	1
Q8IXS6	0.554439	0.125854	26.6422	0.00015415	0.00470006	Paralemmin-2	PALM2	12.6634	0
Q8N2S1	0.730349	0.166209	26.6293	0.000158978	0.00478472	Latent-transforming growth factor beta-binding protein 4	LTBP4	12.6189	0
Q8N335	-0.604159	0.104561	26.6673	3.98163e-06	0.000562857	Glycerol-3-phosphate dehydrogenase 1-like protein	GPD1L	-17.9382	0
Q8N3D4	0.641372	0.0904177	26.6379	1.35882e-07	6.26483e-05	EH domain-binding protein 1-like protein 1	EHBP1L1	22.8111	1
Q8N3J5	-0.662907	0.135088	27.6227	3.6947e-05	0.00236106	Protein phosphatase 1K, mitochondrial	PPM1K	-14.7242	1
Q8N983	-0.597162	0.121916	26.6736	4.12638e-05	0.00246789	39S ribosomal protein L43, mitochondrial	MRPL43	-14.5648	0
Q8NBS9	0.522677	0.123303	27.6227	0.000225763	0.00586668	Thioredoxin domain-containing protein 5	TXNDC5	12.1129	0
Q8NDW4	-0.891348	0.209872	27.6227	0.000220876	0.00585783	Zinc finger protein 248	ZNF248	-12.1445	0
Q8NE62	-0.871736	0.213361	26.6432	0.000359885	0.00714409	Choline dehydrogenase, mitochondrial	CHDH	-11.4402	1
Q8NFX7	-1.37862	0.168948	12.6227	2.19251e-06	0.000378816	Syntaxin-binding protein 6	STXBP6	-18.799	1
Q92599	0.657008	0.136528	27.6227	4.78217e-05	0.00262216	Septin-8	2022-09-08	14.352	1
Q92626	0.602426	0.209844	26.7065	0.00791435	0.0493589	Peroxidasin homolog	PXDN	6.98131	0
Q969G5	0.532186	0.182463	26.648	0.00709438	0.0455858	Protein kinase C delta-binding protein	PRKCDBP	7.13911	1
Q96AN5	-0.523747	0.126355	26.6434	0.000307673	0.00655387	Transmembrane protein 143	TMEM143	-11.6663	0
Q96BW5	-0.658707	0.142548	26.6565	8.66776e-05	0.00343394	Phosphotriesterase-related protein	PTER	-13.494	1
Q96CM8	-0.534882	0.174294	27.6227	0.00477689	0.0358321	Acyl-CoA synthetase family member 2, mitochondrial	ACSF2	-7.70971	1
Q96D15	1.467	0.336746	26.6339	0.000175729	0.00518846	Reticulocalbin-3	RCN3	12.4744	0
Q96LD4	0.592177	0.19516	26.7135	0.00531821	0.0378193	Tripartite motif-containing protein 47	TRIM47	7.55484	0
Q96MF6	-0.709038	0.224737	26.6853	0.0039503	0.0315011	Coenzyme Q-binding protein COQ10 homolog A, mitochondrial	COQ10A	-7.98382	0
Q96NY7	0.736939	0.240685	27.6227	0.00486069	0.0361644	Chloride intracellular channel protein 6	CLIC6	7.68462	1
Q99541	-0.985689	0.247818	26.6369	0.000478857	0.00852622	Perilipin-2	PLIN2	-11.0281	1
Q99584	0.697038	0.189588	27.6227	0.00100814	0.0133229	Protein S100-A13	S100A13	9.95408	1
Q99715	0.963196	0.226845	26.7231	0.00023423	0.00587464	Collagen alpha-1(XII) chain	COL12A1	12.0598	1
Q9BSR8	0.570252	0.161	27.6227	0.0014327	0.0170419	Protein YIPF4	YIPF4	9.44704	1
Q9BUF5	0.83466	0.180761	26.6555	8.74888e-05	0.00343394	Tubulin beta-6 chain	TUBB6	13.4805	1
Q9BUK0	-0.726399	0.135642	26.6603	1.22071e-05	0.00132433	Coiled-coil-helix-coiled-coil-helix domain-containing protein 7	CHCHD7	-16.3219	1
Q9BVS5	-0.80963	0.202453	26.6603	0.0004518	0.00820905	tRNA (adenine(58)-N(1))-methyltransferase, mitochondrial	TRMT61B	-11.112	1
Q9BWM7	0.923287	0.200377	26.6536	8.98051e-05	0.00343394	Sideroflexin-3	SFXN3	13.4428	1
Q9BXN1	1.36191	0.39062	26.6546	0.00171255	0.0190298	Asporin	ASPN	9.18964	1
Q9BYF1	0.974783	0.190736	27.6227	2.12623e-05	0.00171015	Angiotensin-converting enzyme 2;Processed angiotensin-converting enzyme 2	ACE2	15.5213	1
Q9BYV7	-0.723409	0.205515	27.6227	0.00151673	0.0176553	Beta,beta-carotene 9,10-oxygenase	BCO2	-9.36482	1
Q9H0U6	-0.527665	0.119557	27.6227	0.000140985	0.00441407	39S ribosomal protein L18, mitochondrial	MRPL18	-12.7922	0
Q9H6R3	-0.575899	0.102369	27.6227	5.27246e-06	0.000664758	Acyl-CoA synthetase short-chain family member 3, mitochondrial	ACSS3	-17.5331	1
Q9H7C9	-0.739267	0.180021	26.6615	0.000340256	0.00684178	Mth938 domain-containing protein	AAMDC	-11.5211	1
Q9H987	0.744518	0.127578	27.6227	2.99735e-06	0.000473928	Synaptopodin 2-like protein	SYNPO2L	18.3479	1
Q9HAT2	-0.920646	0.144933	27.6227	7.58266e-07	0.000196517	Sialate O-acetylesterase	SIAE	-20.3308	1
Q9HBL7	-0.657534	0.138411	26.6414	6.13859e-05	0.00292209	Plasminogen receptor (KT)	PLGRKT	-13.9917	0
Q9HCB6	0.641935	0.18862	26.6458	0.0021179	0.0212018	Spondin-1	SPON1	8.88315	0
Q9HCN8	0.565417	0.0958356	26.6278	2.9072e-06	0.000473928	Stromal cell-derived factor 2-like protein 1	SDF2L1	18.3919	0
Q9NUB1	-0.716655	0.149036	26.6782	5.24039e-05	0.00271627	Acetyl-coenzyme A synthetase 2-like, mitochondrial	ACSS1	-14.22	0
Q9NVA2	0.518318	0.170433	26.6394	0.00523886	0.0376751	Septin-11	2022-09-11	7.57653	0
Q9NW81	-0.6448	0.185252	26.6274	0.00174015	0.0190298	ATP synthase subunit s-like protein	ATP5SL	-9.16657	0
Q9NX20	-0.575734	0.111169	26.6261	1.95968e-05	0.00166216	39S ribosomal protein L16, mitochondrial	MRPL16	-15.639	0
Q9NZJ9;A0A024RBG1;Q96G61;Q8NFP7	-0.785553	0.230743	12.6227	0.00488683	0.0362433	Diphosphoinositol polyphosphate phosphohydrolase 2;Diphosphoinositol polyphosphate phosphohydrolase 3-beta;Diphosphoinositol polyphosphate phosphohydrolase 3-alpha	NUDT4;NUDT11;NUDT10	-7.67689	0
Q9P1Z2	-0.74923	0.160148	27.6227	6.87902e-05	0.00314105	Calcium-binding and coiled-coil domain-containing protein 1	CALCOCO1	-13.8274	0
Q9P2B2	0.844424	0.102353	27.6227	6.21057e-09	1.44862e-05	Prostaglandin F2 receptor negative regulator	PTGFRN	27.2626	1
Q9UBG0	0.792482	0.22663	26.6458	0.0016686	0.0187567	C-type mannose receptor 2	MRC2	9.22714	0
Q9UBX5	1.09964	0.239498	27.6227	8.70836e-05	0.00343394	Fibulin-5	FBLN5	13.4872	1
Q9UDW1	-0.549939	0.12223	26.6399	0.000120089	0.00400152	Cytochrome b-c1 complex subunit 9	UQCR10	-13.0236	0
Q9UGT4	0.745441	0.256269	26.676	0.00722603	0.0460511	Sushi domain-containing protein 2	SUSD2	7.11258	0
Q9UL46	-0.594507	0.0869572	27.6227	2.13636e-07	6.93256e-05	Proteasome activator complex subunit 2	PSME2	-22.1583	1
Q9ULC3	0.815608	0.164611	26.6765	3.54622e-05	0.00232259	Ras-related protein Rab-23	RAB23	14.7834	1
Q9UM22	-0.900632	0.194751	27.6227	7.96097e-05	0.00331589	Mammalian ependymin-related protein 1	EPDR1	-13.6167	1
Q9Y3C6	-0.555439	0.181133	26.6631	0.00492018	0.0363174	Peptidyl-prolyl cis-trans isomerase-like 1	PPIL1	-7.66707	0
Q9Y4F1	0.922609	0.15321	26.6291	2.11212e-06	0.000378816	FERM, RhoGEF and pleckstrin domain-containing protein 1	FARP1	18.8529	1
Q9Y6Y0	0.608105	0.144818	26.7249	0.000265301	0.00618814	Influenza virus NS1A-binding protein	IVNS1ABP	11.8801	1
O00501	-0.754214	0.213488	12.6227	0.00383347	0.0308863	Claudin-5	CLDN5	-8.02713	1
O75477	0.603143	0.175258	12.6227	0.0045561	0.0349575	Erlin-1	ERLIN1	7.77799	0
O75970	-1.28444	0.225261	12.6227	8.13902e-05	0.0033515	Multiple PDZ domain protein	MPDZ	-13.5848	0
O95302;Q75LS8	0.580234	0.111784	12.6227	0.000191267	0.00544931	Peptidyl-prolyl cis-trans isomerase FKBP9;Putative FK506-binding protein 9-like protein	FKBP9;FKBP9P1	12.3521	0
P02452	-1.11771	0.382383	27.6227	0.00684252	0.0445815	Collagen alpha-1(I) chain	COL1A1	-7.19126	1
P05164	-1.35103	0.345159	26.6447	0.000565139	0.00918597	Myeloperoxidase;Myeloperoxidase;89 kDa myeloperoxidase;84 kDa myeloperoxidase;Myeloperoxidase light chain;Myeloperoxidase heavy chain	MPO	-10.7891	1
P06396	0.503124	0.124766	26.6451	0.000414034	0.0077569	Gelsolin	GSN	11.238	0
P07195	-0.598466	0.119577	26.6871	3.09871e-05	0.00212836	L-lactate dehydrogenase B chain	LDHB	-14.978	0
P07339	-0.619224	0.205623	27.6227	0.00550666	0.0386294	Cathepsin D;Cathepsin D light chain;Cathepsin D heavy chain	CTSD	-7.50461	0
P07437	0.530869	0.13244	26.6539	0.000441058	0.00806876	Tubulin beta chain	TUBB	11.1467	1
P07738	-0.702304	0.206752	13.6227	0.00449281	0.0345636	Bisphosphoglycerate mutase	BPGM	-7.79817	0
P08670	0.894107	0.294408	26.6458	0.00529249	0.0376966	Vimentin	VIM	7.56184	0
P08910	-1.03298	0.297786	13.6227	0.00390048	0.0312106	Abhydrolase domain-containing protein 2	ABHD2	-8.00213	1
P12694	-0.591951	0.117141	27.6227	2.48428e-05	0.00189987	2-oxoisovalerate dehydrogenase subunit alpha, mitochondrial	BCKDHA	-15.2968	0
P12724	-1.75364	0.447308	13.6227	0.0016153	0.0182897	Eosinophil cationic protein	RNASE3	-9.27398	1
P13797	0.523281	0.152576	27.6227	0.00191566	0.020031	Plastin-3	PLS3	9.02794	0
P13797;Q14651	0.620305	0.166375	26.6622	0.000917474	0.0124058	Plastin-3;Plastin-1	PLS3;PLS1	10.09	0
P15104	-0.542705	0.160806	26.7116	0.00227134	0.0223069	Glutamine synthetase	GLUL	-8.78224	0
P15153	-1.09022	0.337484	13.6227	0.0062311	0.0419453	Ras-related C3 botulinum toxin substrate 2	RAC2	-7.3263	1
P16615	-0.593016	0.159086	27.6227	0.000881634	0.0120413	Sarcoplasmic/endoplasmic reticulum calcium ATPase 2	ATP2A2	-10.1475	1
P16615;O14983	-0.69438	0.160504	26.721	0.000189279	0.00544931	Sarcoplasmic/endoplasmic reticulum calcium ATPase 2;Sarcoplasmic/endoplasmic reticulum calcium ATPase 1	ATP2A2;ATP2A1	-12.3672	1
P16615;Q93084	-0.588747	0.166578	27.6227	0.00146118	0.0172568	Sarcoplasmic/endoplasmic reticulum calcium ATPase 2;Sarcoplasmic/endoplasmic reticulum calcium ATPase 3	ATP2A2;ATP2A3	-9.41865	1
P21980	0.663002	0.168138	26.6497	0.00052365	0.00891542	Protein-glutamine gamma-glutamyltransferase 2	TGM2	10.8991	0
P22105	0.808728	0.246351	27.6227	0.00278908	0.0253133	Tenascin-X	TNXB	8.48599	0
P22105;Q16473	0.816098	0.266772	26.6473	0.00501137	0.0367002	Tenascin-X;Putative tenascin-XA	TNXB;TNXA	7.64058	0
P24298	-0.64797	0.165914	27.6227	0.000550976	0.00905036	Alanine aminotransferase 1	GPT	-10.8257	1
P35580	1.02932	0.284719	26.6468	0.00123062	0.0150678	Myosin-10	MYH10	9.6664	0
P49789	-0.544022	0.139747	27.6227	0.000569645	0.00922706	Bis(5-adenosyl)-triphosphatase	FHIT	-10.7776	0
P51884	1.59291	0.495935	26.6894	0.00342696	0.0291266	Lumican	LUM	8.18886	0
P61328	-1.05048	0.291012	12.6227	0.00331579	0.0284341	Fibroblast growth factor 12	FGF12	-8.23643	1
P61328;Q92915	-0.698287	0.213253	27.6227	0.00284906	0.0257077	Fibroblast growth factor 12;Fibroblast growth factor 14	FGF12;FGF14	-8.4553	1
P68133	0.65494	0.191143	26.6793	0.00199463	0.020361	Actin, alpha skeletal muscle	ACTA1	8.96966	1
Q01469;A8MUU1	-0.624854	0.17959	26.6625	0.00174381	0.0190298	Fatty acid-binding protein, epidermal;Putative fatty acid-binding protein 5-like protein 3	FABP5;FABP5P3	-9.16354	1
Q08499	-0.52314	0.137426	27.6227	0.000715764	0.0103376	cAMP-specific 3,5-cyclic phosphodiesterase 4D	PDE4D	-10.4482	0
Q10587	-0.562029	0.183705	26.7243	0.0049987	0.036665	Thyrotroph embryonic factor	TEF	-7.64423	0
Q14896	-0.5725	0.141087	27.6227	0.000367112	0.0071957	Myosin-binding protein C, cardiac-type	MYBPC3	-11.4115	0
Q14896;Q14324	-0.811922	0.166702	26.6911	4.4357e-05	0.00258477	Myosin-binding protein C, cardiac-type;Myosin-binding protein C, fast-type	MYBPC3;MYBPC2	-14.4605	0
Q15628	0.609844	0.133673	12.6227	0.000574048	0.0092662	Tumor necrosis factor receptor type 1-associated DEATH domain protein	TRADD	10.7665	0
Q16181	0.500093	0.135977	26.6712	0.00104573	0.0136648	Septin-7	2022-09-07	9.90127	0
Q3SXM5	-0.517133	0.120428	26.6455	0.000207191	0.00561945	Inactive hydroxysteroid dehydrogenase-like protein 1	HSDL1	-12.2368	0
Q86Y39	-0.5068	0.110474	26.6421	9.48754e-05	0.00348499	NADH dehydrogenase [ubiquinone] 1 alpha subcomplex subunit 11	NDUFA11	-13.3636	0
Q86YB7	-0.611108	0.144821	27.6227	0.00023775	0.00593103	Enoyl-CoA hydratase domain-containing protein 2, mitochondrial	ECHDC2	-12.0383	0
Q8IUX7	1.07372	0.31947	26.6565	0.00235767	0.0228659	Adipocyte enhancer-binding protein 1	AEBP1	8.72842	0
Q8IZH2	0.587799	0.186669	13.6227	0.00731398	0.0464214	5-3 exoribonuclease 1	XRN1	7.09513	0
Q93045	0.54379	0.147694	12.6227	0.00289506	0.0260723	Stathmin-2	STMN2	8.43219	0
Q96EL2	-0.561852	0.192609	26.6383	0.00708929	0.0455858	28S ribosomal protein S24, mitochondrial	MRPS24	-7.14014	0
Q9H3U7	1.49346	0.464093	25.6227	0.00348549	0.0293498	SPARC-related modular calcium-binding protein 2	SMOC2	8.16442	0
Q9HCP6	-0.525035	0.132186	26.6389	0.000485807	0.00858443	Protein-cysteine N-palmitoyltransferase HHAT-like protein	HHATL	-11.0073	0
Q9NUP9	0.517658	0.104419	12.6227	0.000285803	0.00638981	Protein lin-7 homolog C	LIN7C	11.7727	0
Q9NVZ3	-0.546754	0.147052	13.6227	0.00239437	0.0230426	Adaptin ear-binding coat-associated protein 2	NECAP2	-8.70614	0
Q9NXR1	0.582391	0.0990185	26.6319	3.04777e-06	0.000473928	Nuclear distribution protein nudE homolog 1	NDE1	18.3238	0
Q9NZJ9	-0.692616	0.14974	27.6227	7.94099e-05	0.00331589	Diphosphoinositol polyphosphate phosphohydrolase 2	NUDT4	-13.6203	1
Q9NZJ9;A0A024RBG1	-0.533772	0.111108	26.6286	5.32722e-05	0.00273016	Diphosphoinositol polyphosphate phosphohydrolase 2	NUDT4	-14.1963	1
Q9NZM1	0.599917	0.19895	26.6412	0.00558	0.0387614	Myoferlin	MYOF	7.48552	0
Q9UDR5	-0.644372	0.155838	26.7086	0.000314834	0.00657236	Alpha-aminoadipic semialdehyde synthase, mitochondrial;Lysine ketoglutarate reductase;Saccharopine dehydrogenase	AASS	-11.6331	0
Q9Y241	-0.530128	0.146436	26.646	0.00121498	0.0150142	HIG1 domain family member 1A, mitochondrial	HIGD1A	-9.68485	0

## Sheet: DEP MYH7 vs Control
Protein	log2FC	SE	DF	pvalue	adj.pvalue	Protein.names	Gene.names	Rank	MYBPC3 vs Control
O00468	0.603387	0.0948036	27.6227	7.33919e-07	0.000228249	Agrin;Agrin N-terminal 110 kDa subunit;Agrin C-terminal 110 kDa subunit;Agrin C-terminal 90 kDa fragment;Agrin C-terminal 22 kDa fragment	AGRN	20.3779	1
O94760	1.09745	0.168203	26.6227	5.75421e-07	0.000218135	N(G),N(G)-dimethylarginine dimethylaminohydrolase 1	DDAH1	20.7289	1
O94811	-0.506277	0.120232	26.6227	0.000258802	0.00941773	Tubulin polymerization-promoting protein	TPPP	-11.9159	1
O94832	0.709986	0.21469	26.6227	0.00270461	0.0368919	Unconventional myosin-Id	MYO1D	8.53036	1
O95258	-0.805747	0.164184	13.6227	0.000249941	0.00940304	Brain mitochondrial carrier protein 1	SLC25A14	-11.9661	1
O95425	0.521173	0.0788465	27.6227	3.85366e-07	0.000218135	Supervillin	SVIL	21.3073	1
P00395	-0.539943	0.131022	26.6227	0.000328257	0.0105642	Cytochrome c oxidase subunit 1	MT-CO1	-11.5729	1
P02144	-0.559802	0.123061	27.6227	9.77084e-05	0.00517965	Myoglobin	MB	-13.3212	1
P02741	-2.63856	0.54567	26.6227	4.90166e-05	0.00362956	C-reactive protein;C-reactive protein(1-205)	CRP	-14.3164	1
P03891	-0.580368	0.163524	26.6227	0.0014604	0.0256682	NADH-ubiquinone oxidoreductase chain 2	MT-ND2	-9.41942	1
P05109	-1.64272	0.457449	27.6227	0.00126081	0.02334	Protein S100-A8;Protein S100-A8, N-terminally processed	S100A8	-9.63143	1
P05154	1.10196	0.312356	26.6227	0.00154218	0.0266222	Plasma serine protease inhibitor	SERPINA5	9.34082	1
P05164;P11678	-1.67102	0.424602	13.6227	0.00156875	0.0269053	Myeloperoxidase;Myeloperoxidase;89 kDa myeloperoxidase;84 kDa myeloperoxidase;Myeloperoxidase light chain;Myeloperoxidase heavy chain;Eosinophil peroxidase;Eosinophil peroxidase light chain;Eosinophil peroxidase heavy chain	MPO;EPX	-9.31617	1
P05362	-0.769269	0.152594	26.6227	2.82942e-05	0.00274984	Intercellular adhesion molecule 1	ICAM1	-15.1091	1
P06702	-1.51346	0.392865	26.6227	0.000665286	0.0158345	Protein S100-A9	S100A9	-10.5537	1
P06703	1.34836	0.340341	26.6227	0.000499373	0.0130875	Protein S100-A6	S100A6	10.9676	1
P06732	-0.620886	0.144567	27.6227	0.000194254	0.0082172	Creatine kinase M-type;Creatine kinase M-type, N-terminally processed	CKM	-12.3298	1
P07093	1.25149	0.352251	26.6227	0.00144659	0.0256457	Glia-derived nexin	SERPINE2	9.43313	1
P07225	0.762072	0.132723	26.6224	4.40792e-06	0.000790883	Vitamin K-dependent protein S	PROS1	17.7915	1
P08123	-1.20921	0.246052	27.6227	3.62301e-05	0.00296515	Collagen alpha-2(I) chain	COL1A2	-14.7525	1
P08246	-0.996292	0.273175	26.6227	0.00113458	0.0216191	Neutrophil elastase	ELANE	-9.78363	1
P08582	1.0285	0.321976	26.6226	0.00358774	0.0432608	Melanotransferrin	MFI2	8.12271	1
P09525	0.738397	0.219888	26.6227	0.00237753	0.034232	Annexin A4	ANXA4	8.71632	1
P09669	-0.507111	0.159138	26.6227	0.00365746	0.0438613	Cytochrome c oxidase subunit 6C	COX6C	-8.09494	1
P0DJI8	-1.91546	0.360704	26.6227	1.38158e-05	0.00174191	Serum amyloid A-1 protein;Amyloid protein A;Serum amyloid protein A(2-104);Serum amyloid protein A(3-104);Serum amyloid protein A(2-103);Serum amyloid protein A(2-102);Serum amyloid protein A(4-101)	SAA1	-16.1433	1
P10915	1.44457	0.358636	27.6227	0.000397568	0.0115916	Hyaluronan and proteoglycan link protein 1	HAPLN1	11.2965	1
P12277	-0.589344	0.156827	27.6227	0.000814063	0.0175212	Creatine kinase B-type	CKB	-10.2626	1
P12429	-0.818793	0.127777	27.6227	6.54639e-07	0.000218135	Annexin A3	ANXA3	-20.5428	1
P12814	1.19782	0.171092	26.6227	1.71819e-07	0.000160307	Alpha-actinin-1	ACTN1	22.4726	1
P13533	-1.75497	0.38027	27.6227	8.16857e-05	0.00468516	Myosin-6	MYH6	-13.5796	1
P13611	1.18388	0.359569	26.6227	0.0028054	0.0374991	Versican core protein	VCAN	8.47758	1
P14649	0.915317	0.206477	26.6227	0.000143429	0.00656014	Myosin light chain 6B	MYL6B	12.7674	1
P15259	-0.749065	0.116697	27.6227	6.36132e-07	0.000218135	Phosphoglycerate mutase 2	PGAM2	-20.5842	1
P17661	0.523852	0.143753	27.6227	0.00109765	0.0212471	Desmin	DES	9.83136	1
P18084	0.617101	0.136992	26.6227	0.000118517	0.0058162	Integrin beta-5	ITGB5	13.0426	1
P20160	-0.977356	0.290599	27.6227	0.00227174	0.0332215	Azurocidin	AZU1	-8.78199	1
P21695	-0.919994	0.15984	27.6227	3.71622e-06	0.000693447	Glycerol-3-phosphate dehydrogenase [NAD(+)], cytoplasmic	GPD1	-18.0377	1
P21810	1.43655	0.430783	27.6227	0.00244356	0.0348786	Biglycan	BGN	8.6768	1
P22748	-0.891313	0.181298	27.6227	3.60475e-05	0.00296515	Carbonic anhydrase 4	CA4	-14.7597	1
P24158	-1.73496	0.532373	26.6227	0.00305242	0.0392273	Myeloblastin	PRTN3	-8.35583	1
P24298;Q8TD30	-0.647448	0.169896	26.6227	0.000741463	0.0169555	Alanine aminotransferase 1;Alanine aminotransferase 2	GPT;GPT2	-10.3973	1
P24593	0.672621	0.205479	26.6227	0.0029432	0.038352	Insulin-like growth factor-binding protein 5	IGFBP5	8.4084	1
P27348	0.702362	0.118259	27.6227	2.27233e-06	0.000554743	14-3-3 protein theta	YWHAQ	18.7474	1
P27816	0.719458	0.0968172	26.6227	5.90505e-08	0.000129437	Microtubule-associated protein 4	MAP4	24.0135	1
P35443	0.934397	0.19981	26.6227	7.4945e-05	0.00448229	Thrombospondin-4	THBS4	13.7038	1
P39060	0.779586	0.222013	26.6227	0.00160862	0.0271892	Collagen alpha-1(XVIII) chain;Endostatin	COL18A1	9.27996	1
P43490	-0.860563	0.208998	27.6227	0.000312802	0.010423	Nicotinamide phosphoribosyltransferase	NAMPT	-11.6425	1
P48681	0.879336	0.149848	27.6227	2.74807e-06	0.000610464	Nestin	NES	18.4732	1
P49746	1.24021	0.237853	26.6227	1.78456e-05	0.00189204	Thrombospondin-3	THBS3	15.7741	1
P49747	3.05635	0.717834	25.6691	0.00024344	0.00930859	Cartilage oligomeric matrix protein	COMP	12.0041	1
P50440	1.12088	0.222797	26.6227	2.90842e-05	0.00276894	Glycine amidinotransferase, mitochondrial	GATM	15.0694	1
P50479	0.953824	0.244797	26.6227	0.000592861	0.0147112	PDZ and LIM domain protein 4	PDLIM4	10.72	1
P51884;CON__Q05443	1.58801	0.495582	26.6227	0.00349923	0.0428449	Lumican	LUM	8.15875	1
P51888	1.68003	0.485505	27.6227	0.00176969	0.0283697	Prolargin	PRELP	9.14229	1
P54289	0.626947	0.110486	26.6227	5.26436e-06	0.000893562	Voltage-dependent calcium channel subunit alpha-2/delta-1;Voltage-dependent calcium channel subunit alpha-2-1;Voltage-dependent calcium channel subunit delta-1	CACNA2D1	17.5353	1
P54652	1.18771	0.267348	26.6227	0.000139828	0.00652298	Heat shock-related 70 kDa protein 2	HSPA2	12.8041	1
P55083	1.88448	0.540638	26.6227	0.00171833	0.0280189	Microfibril-associated glycoprotein 4	MFAP4	9.18478	1
P78559	0.536414	0.16545	27.6227	0.00309224	0.0395213	Microtubule-associated protein 1A;MAP1A heavy chain;MAP1 light chain LC2	MAP1A	8.33713	1
P80188	-1.01038	0.287981	26.6227	0.00162078	0.0272958	Neutrophil gelatinase-associated lipocalin	LCN2	-9.26909	1
P84157	0.989757	0.268175	26.6227	0.00101338	0.0202026	Matrix-remodeling-associated protein 7	MXRA7	9.94661	1
Q00G26	-0.647606	0.144845	26.6227	0.000129617	0.00610771	Perilipin-5	PLIN5	-12.9135	1
Q02221	-0.583258	0.169451	27.6227	0.00185539	0.0291275	Cytochrome c oxidase subunit 6A2, mitochondrial	COX6A2	-9.07406	1
Q05707	1.19477	0.352485	27.6227	0.00212349	0.0317503	Collagen alpha-1(XIV) chain	COL14A1	8.87935	1
Q08431	0.958869	0.202151	26.6227	6.2685e-05	0.00405359	Lactadherin;Lactadherin short form;Medin	MFGE8	13.9615	1
Q12765	0.727792	0.169788	26.6227	0.000211768	0.00861895	Secernin-1	SCRN1	12.2052	1
Q12988	0.552914	0.149885	27.6227	0.000976057	0.0199399	Heat shock protein beta-3	HSPB3	10.0007	1
Q13061	0.999494	0.191148	27.6227	1.54242e-05	0.00182246	Triadin	TRDN	15.9844	1
Q13228	-0.763745	0.105693	26.6227	9.79692e-08	0.000129437	Selenium-binding protein 1	SELENBP1	-23.2831	1
Q13451	-0.705082	0.151921	26.6227	8.23543e-05	0.00468516	Peptidyl-prolyl cis-trans isomerase FKBP5;Peptidyl-prolyl cis-trans isomerase FKBP5, N-terminally processed	FKBP5	-13.5678	1
Q13508	-1.1174	0.19201	26.6227	3.59304e-06	0.000693447	Ecto-ADP-ribosyltransferase 3	ART3	-18.0864	1
Q13642	0.789849	0.118767	26.6227	4.17157e-07	0.000218135	Four and a half LIM domains protein 1	FHL1	21.1929	1
Q14767	1.20655	0.388223	27.6227	0.00433432	0.0479137	Latent-transforming growth factor beta-binding protein 2	LTBP2	7.84998	1
Q15113	1.39834	0.377659	27.6227	0.000941452	0.0196411	Procollagen C-endopeptidase enhancer 1	PCOLCE	10.0528	1
Q16082	0.674273	0.162982	27.6227	0.000296843	0.0100541	Heat shock protein beta-2	HSPB2	11.718	1
Q16654	-1.7734	0.159528	26.6227	1.66709e-11	7.77696e-08	[Pyruvate dehydrogenase (acetyl-transferring)] kinase isozyme 4, mitochondrial	PDK4	-35.8039	1
Q16658	0.524834	0.105181	26.6227	3.24583e-05	0.00293457	Fascin	FSCN1	14.9111	1
Q16890	0.623662	0.191053	26.6227	0.00301123	0.0389831	Tumor protein D53	TPD52L1	8.37543	1
Q2UY09	-1.71856	0.314453	26.6227	9.1561e-06	0.00128446	Collagen alpha-1(XXVIII) chain	COL28A1	-16.7368	1
Q69YL0	-2.1448	0.422247	26.6227	2.55528e-05	0.00253625	Uncharacterized protein NCBP2-AS2	NCBP2-AS2	-15.2562	1
Q6IPR1	-0.760188	0.149158	27.6227	2.20927e-05	0.00229028	LYR motif-containing protein 5	LYRM5	-15.4661	1
Q6UX53	-0.957175	0.195631	26.6227	4.20601e-05	0.00316468	Methyltransferase-like protein 7B	METTL7B	-14.5372	1
Q71H61	0.689331	0.197446	26.6227	0.00169398	0.0278254	Immunoglobulin-like domain-containing receptor 2	ILDR2	9.20537	1
Q7Z7K0	-0.578869	0.106081	26.6227	9.36155e-06	0.00128446	COX assembly mitochondrial protein homolog	CMC1	-16.7048	1
Q8IUX7;Q8N436	1.60376	0.46952	27.6227	0.00198539	0.0300802	Adipocyte enhancer-binding protein 1;Inactive carboxypeptidase-like protein X2	AEBP1;CPXM2	8.97636	1
Q8N3D4	0.629216	0.0876846	26.6227	1.10986e-07	0.000129437	EH domain-binding protein 1-like protein 1	EHBP1L1	23.1031	1
Q8N3J5	-0.613201	0.131133	27.6227	6.92021e-05	0.00424773	Protein phosphatase 1K, mitochondrial	PPM1K	-13.8188	1
Q8NE62	-0.882477	0.206923	26.6227	0.000224328	0.00902148	Choline dehydrogenase, mitochondrial	CHDH	-12.1221	1
Q8NFX7	-0.890973	0.158037	12.6227	9.04327e-05	0.00492758	Syntaxin-binding protein 6	STXBP6	-13.4328	1
Q92599	0.529199	0.132531	27.6227	0.00043641	0.0120465	Septin-8	2022-09-08	11.162	1
Q969G5	0.568625	0.176966	26.6227	0.0034228	0.0422417	Protein kinase C delta-binding protein	PRKCDBP	8.19061	1
Q96BW5	-0.6803	0.138266	26.6227	3.90877e-05	0.00307227	Phosphotriesterase-related protein	PTER	-14.6429	1
Q96CM8	-0.662607	0.169192	27.6227	0.000535309	0.0137968	Acyl-CoA synthetase family member 2, mitochondrial	ACSF2	-10.8673	1
Q96NY7	0.949772	0.233639	27.6227	0.000359954	0.0109576	Chloride intracellular channel protein 6	CLIC6	11.4399	1
Q99541	-0.965745	0.240324	26.6227	0.000430177	0.0119538	Perilipin-2	PLIN2	-11.1828	1
Q99584	0.807174	0.184038	27.6227	0.000151906	0.00681385	Protein S100-A13	S100A13	12.6845	1
Q99715	0.718365	0.220188	26.6227	0.00302506	0.0389831	Collagen alpha-1(XII) chain	COL12A1	8.36882	1
Q9BSR8	0.637347	0.156287	27.6227	0.000347712	0.0107854	Protein YIPF4	YIPF4	11.4898	1
Q9BUF5	0.680672	0.17533	26.6227	0.000615253	0.015186	Tubulin beta-6 chain	TUBB6	10.6665	1
Q9BUK0	-0.5426	0.131573	26.6227	0.000325709	0.0105642	Coiled-coil-helix-coiled-coil-helix domain-containing protein 7	CHCHD7	-11.5841	1
Q9BVS5	-0.632806	0.196379	26.6227	0.0033452	0.0416703	tRNA (adenine(58)-N(1))-methyltransferase, mitochondrial	TRMT61B	-8.22369	1
Q9BWM7	0.818926	0.194352	26.6227	0.00025691	0.00941773	Sideroflexin-3	SFXN3	11.9265	1
Q9BXN1	1.32366	0.378879	26.6227	0.0016837	0.0277543	Asporin	ASPN	9.21415	1
Q9BYF1	0.857	0.185153	27.6227	7.87334e-05	0.00459114	Angiotensin-converting enzyme 2;Processed angiotensin-converting enzyme 2	ACE2	13.6327	1
Q9BYV7	-0.812515	0.199498	27.6227	0.000352652	0.0108232	Beta,beta-carotene 9,10-oxygenase	BCO2	-11.4695	1
Q9H6R3	-0.515284	0.0993717	27.6227	1.73554e-05	0.00188286	Acyl-CoA synthetase short-chain family member 3, mitochondrial	ACSS3	-15.8143	1
Q9H7C9	-1.02598	0.174623	26.6227	3.10211e-06	0.00062919	Mth938 domain-containing protein	AAMDC	-18.2983	1
Q9H987	0.671885	0.123843	27.6227	9.06013e-06	0.00128446	Synaptopodin 2-like protein	SYNPO2L	16.752	1
Q9HAT2	-0.917275	0.14069	27.6227	4.87902e-07	0.000218135	Sialate O-acetylesterase	SIAE	-20.9669	1
Q9P2B2	0.616553	0.0993565	27.6227	1.11803e-06	0.000325975	Prostaglandin F2 receptor negative regulator	PTGFRN	19.7706	1
Q9UBX5	0.875562	0.232487	27.6227	0.00079677	0.0173932	Fibulin-5	FBLN5	10.2935	1
Q9UL46	-0.54388	0.0844115	27.6227	5.96688e-07	0.000218135	Proteasome activator complex subunit 2	PSME2	-20.6765	1
Q9ULC3	0.678796	0.159701	26.6227	0.000233018	0.00913081	Ras-related protein Rab-23	RAB23	12.0673	1
Q9UM22	-0.775073	0.189049	27.6227	0.000328015	0.0105642	Mammalian ependymin-related protein 1	EPDR1	-11.574	1
Q9Y4F1	0.697071	0.148565	26.6227	7.18917e-05	0.00435552	FERM, RhoGEF and pleckstrin domain-containing protein 1	FARP1	13.7638	1
Q9Y6Y0	0.5916	0.140571	26.6227	0.000260383	0.00941773	Influenza virus NS1A-binding protein	IVNS1ABP	11.9071	1
O00501	-0.950518	0.1997	12.6227	0.000404118	0.0116371	Claudin-5	CLDN5	-11.2729	1
P02452	-1.49048	0.371189	27.6227	0.000411108	0.011763	Collagen alpha-1(I) chain	COL1A1	-11.2482	1
P05164	-1.37385	0.33475	26.6227	0.000343255	0.0107854	Myeloperoxidase;Myeloperoxidase;89 kDa myeloperoxidase;84 kDa myeloperoxidase;Myeloperoxidase light chain;Myeloperoxidase heavy chain	MPO	-11.5084	1
P07437	0.540333	0.128458	26.6227	0.000261943	0.00941773	Tubulin beta chain	TUBB	11.8985	1
P08910	-1.08867	0.297786	13.6227	0.00270388	0.0368919	Abhydrolase domain-containing protein 2	ABHD2	-8.53075	1
P12724	-1.96057	0.447308	13.6227	0.000665025	0.0158345	Eosinophil cationic protein	RNASE3	-10.5543	1
P15153	-1.31143	0.337484	13.6227	0.00172716	0.0280189	Ras-related C3 botulinum toxin substrate 2	RAC2	-9.17738	1
P16615	-0.641279	0.154429	27.6227	0.000284766	0.00991368	Sarcoplasmic/endoplasmic reticulum calcium ATPase 2	ATP2A2	-11.7779	1
P16615;O14983	-0.680175	0.15579	26.6227	0.000171442	0.00754504	Sarcoplasmic/endoplasmic reticulum calcium ATPase 2;Sarcoplasmic/endoplasmic reticulum calcium ATPase 1	ATP2A2;ATP2A1	-12.51	1
P16615;Q93084	-0.694082	0.161702	27.6227	0.000195522	0.0082172	Sarcoplasmic/endoplasmic reticulum calcium ATPase 2;Sarcoplasmic/endoplasmic reticulum calcium ATPase 3	ATP2A2;ATP2A3	-12.3204	1
P24298	-0.556142	0.161057	27.6227	0.00180338	0.0286148	Alanine aminotransferase 1	GPT	-9.11508	1
P61328	-1.06607	0.272217	12.6227	0.00186785	0.0291275	Fibroblast growth factor 12	FGF12	-9.0644	1
P61328;Q92915	-0.938536	0.20701	27.6227	0.000101819	0.00533691	Fibroblast growth factor 12;Fibroblast growth factor 14	FGF12;FGF14	-13.2617	1
P68133	0.614004	0.185446	26.6227	0.00267797	0.0368517	Actin, alpha skeletal muscle	ACTA1	8.54465	1
Q01469;A8MUU1	-0.945437	0.174207	26.6227	1.01312e-05	0.00135034	Fatty acid-binding protein, epidermal;Putative fatty acid-binding protein 5-like protein 3	FABP5;FABP5P3	-16.5908	1
Q9NZJ9	-0.548199	0.145356	27.6227	0.000785615	0.0173932	Diphosphoinositol polyphosphate phosphohydrolase 2	NUDT4	-10.3139	1
Q9NZJ9;A0A024RBG1	-0.515894	0.107739	26.6227	5.55839e-05	0.00388329	Diphosphoinositol polyphosphate phosphohydrolase 2	NUDT4	-14.135	1
E7EW31	-0.506611	0.101733	26.6227	3.33378e-05	0.00293457	Proline-rich basic protein 1	PROB1	-14.8725	0
O14936	0.501598	0.125369	26.6227	0.000450483	0.0122895	Peripheral plasma membrane protein CASK	CASK	11.1162	0
P03950	0.974697	0.292355	27.6227	0.0024485	0.0348786	Angiogenin	ANG	8.67389	0
P09104	0.822321	0.198571	27.6227	0.0002936	0.0100541	Gamma-enolase	ENO2	11.7339	0
P14854	-0.526963	0.14939	26.6227	0.00154401	0.0266222	Cytochrome c oxidase subunit 6B1	COX6B1	-9.33911	0
P16615;O14983;Q93084	-0.538187	0.141081	26.6227	0.000733964	0.0168667	Sarcoplasmic/endoplasmic reticulum calcium ATPase 2;Sarcoplasmic/endoplasmic reticulum calcium ATPase 1;Sarcoplasmic/endoplasmic reticulum calcium ATPase 3	ATP2A2;ATP2A1;ATP2A3	-10.412	0
P23381	-0.534786	0.118571	27.6227	0.000108517	0.00562481	Tryptophan--tRNA ligase, cytoplasmic;T1-TrpRS;T2-TrpRS	WARS	-13.1698	0
P49961	0.567685	0.156182	26.6227	0.00117129	0.0221198	Ectonucleoside triphosphate diphosphohydrolase 1	ENTPD1	9.73769	0
P62328	0.723159	0.221496	27.6227	0.00291919	0.0383077	Thymosin beta-4;Hematopoietic system regulatory peptide	TMSB4X	8.42022	0
P62736;P63267	-0.618126	0.109998	27.6227	5.36329e-06	0.000893562	Actin, aortic smooth muscle;Actin, gamma-enteric smooth muscle	ACTA2;ACTG2	-17.5085	0
P69905;CON__P01966;P02008	-1.29197	0.407039	26.6227	0.00377354	0.0446407	Hemoglobin subunit alpha;Hemoglobin subunit zeta	HBA1;HBZ	-8.04987	0
Q14195;Q14117	1.15543	0.357171	26.6227	0.00324151	0.0407591	Dihydropyrimidinase-related protein 3;Dihydropyrimidinase	DPYSL3;DPYS	8.26912	0
Q14739	-0.615865	0.153216	26.6227	0.000428965	0.0119538	Lamin-B receptor	LBR	-11.1869	0
Q15121	0.557603	0.176689	26.6227	0.00394844	0.0460487	Astrocytic phosphoprotein PEA-15	PEA15	7.9845	0
Q6ZQQ6	-1.42575	0.456416	26.6227	0.00427522	0.0479137	WD repeat-containing protein 87	WDR87	-7.86978	0
Q711Q0	0.532036	0.13343	27.6227	0.000443033	0.0121573	Uncharacterized protein C10orf71	C10orf71	11.1403	0
Q8N568	0.530938	0.166219	26.6227	0.00358884	0.0432608	Serine/threonine-protein kinase DCLK2	DCLK2	8.12227	0
Q8TEC5	-0.502844	0.146589	26.6227	0.00197905	0.0300802	Putative E3 ubiquitin-protein ligase SH3RF2	SH3RF2	-8.98097	0
Q9NRN5	1.14306	0.365572	27.6227	0.00413436	0.0470995	Olfactomedin-like protein 3	OLFML3	7.91812	0
Q9Y316	0.528366	0.11952	26.6227	0.000148192	0.00671182	Protein MEMO1	MEMO1	12.7202	0
O15273	-0.519915	0.109864	26.6227	6.45507e-05	0.00405359	Telethonin	TCAP	-13.9192	0
P07948	-0.535225	0.127996	13.6227	0.000976398	0.0199399	Tyrosine-protein kinase Lyn	LYN	-10.0002	0
P07951	-0.773704	0.182957	26.6227	0.000246716	0.00935716	Tropomyosin beta chain	TPM2	-11.9849	0
P14598;A8MVU1;A6NI72	-1.93738	0.504738	13.6227	0.00189415	0.0292494	Neutrophil cytosol factor 1;Putative neutrophil cytosol factor 1C;Putative neutrophil cytosol factor 1B	NCF1;NCF1C;NCF1B	-9.04424	0
P26022	-1.49467	0.431109	26.6227	0.00180216	0.0286148	Pentraxin-related protein PTX3	PTX3	-9.11605	0
P51648	0.723271	0.158951	27.6227	9.73689e-05	0.00517965	Fatty aldehyde dehydrogenase	ALDH3A2	13.3262	0
P53370	-0.700714	0.216217	26.6227	0.00319436	0.0402748	Nucleoside diphosphate-linked moiety X motif 6	NUDT6	-8.29026	0
Q01469	-0.730819	0.15555	27.6227	6.51702e-05	0.00405359	Fatty acid-binding protein, epidermal	FABP5	-13.9054	0
Q01995	1.28588	0.392174	26.6227	0.00290345	0.0383077	Transgelin	TAGLN	8.42802	0
Q14195	0.895919	0.289825	26.6227	0.00463346	0.0499194	Dihydropyrimidinase-related protein 3	DPYSL3	7.75369	0
Q53EL6	0.543313	0.151157	26.6227	0.00129993	0.023781	Programmed cell death protein 4	PDCD4	9.58735	0
Q6NUM9	-0.578596	0.141751	26.6227	0.000364078	0.0109576	All-trans-retinol 13,14-reductase	RETSAT	-11.4235	0
Q99611	-0.508127	0.163012	27.6227	0.00423536	0.0479137	Selenide, water dikinase 2	SEPHS2	-7.8833	0
Q9BW30	0.839849	0.245549	26.6227	0.00203015	0.0306494	Tubulin polymerization-promoting protein family member 3	TPPP3	8.9442	0
Q9NYB9	0.543262	0.109656	13.6227	0.000229477	0.00913081	Abl interactor 2	ABI2	12.0894	0

## Sheet: DPPs HCMSar vs HCMNeg
Protein	log2FC	SE	DF	pvalue	adj.pvalue	Protein.names	Gene.names	Rank	HCMSarc vs Control	HCMNeg vs Control
P63220	-2.88244	0.709666	14.414	0.00110301	0.0307968	40S ribosomal protein S21	RPS21	-9.82433	1	1
P57059;A0A0B4J2F2	-2.51014	0.561362	14.414	0.000492044	0.0209168	Serine/threonine-protein kinase SIK1	SIK1;LOC102724428	-10.9889	1	1
Q5T848	-2.39238	0.668765	13.414	0.00322442	0.0497955	Probable G-protein coupled receptor 158	GPR158	-8.27674	1	1
O75431	-2.23094	0.671376	28.414	0.00245992	0.0428482	Metaxin-2	MTX2	-8.66718	1	1
D6RIA3	-2.14299	0.641123	28.414	0.00233878	0.0425013		LOC285556	-8.74003	1	1
Q5VV17	-2.07721	0.603269	28.414	0.00180212	0.0393666	OTU domain-containing protein 1	OTUD1	-9.11609	1	1
P61328	-2.06293	0.484107	28.414	0.000202739	0.0140122	Fibroblast growth factor 12	FGF12	-12.2681	1	1
P46019	-2.00493	0.591755	28.414	0.00207923	0.0404128	Phosphorylase b kinase regulatory subunit alpha, liver isoform	PHKA2	-8.90973	1	1
Q13362	-1.99836	0.34912	28.414	3.65977e-06	0.00220423	Serine/threonine-protein phosphatase 2A 56 kDa regulatory subunit gamma isoform	PPP2R5C	-18.0598	1	1
Q9NX40	-1.96536	0.329274	27.4683	2.14648e-06	0.00180991	OCIA domain-containing protein 1	OCIAD1	-18.8296	1	1
Q8WY41	-1.88098	0.401847	27.4315	6.9374e-05	0.00731202	Nanos homolog 1	NANOS1	-13.8152	1	0
Q15722	-1.84984	0.412952	28.414	0.000111693	0.0098104	Leukotriene B4 receptor 1	LTB4R	-13.1282	1	1
P55273	-1.79878	0.420122	14.414	0.000713947	0.0246721	Cyclin-dependent kinase 4 inhibitor D	CDKN2D	-10.4519	1	0
Q8N0Z2	-1.74098	0.500869	28.414	0.00165515	0.0385745	Actin-binding Rho-activating protein	ABRA	-9.23882	1	1
P48651	-1.72526	0.500879	28.414	0.00179644	0.0393666	Phosphatidylserine synthase 1	PTDSS1	-9.12065	1	0
Q5JTH9	-1.64014	0.343771	27.4166	5.44128e-05	0.00588216	RRP12-like protein	RRP12	-14.1657	1	1
P28161	-1.58423	0.383835	13.414	0.00111751	0.0309961	Glutathione S-transferase Mu 2	GSTM2	-9.8055	1	1
Q2TAL5	-1.57702	0.307476	28.414	1.87324e-05	0.00387612	Smoothelin-like protein 2	SMTNL2	-15.7041	1	1
Q6GQQ9;Q8TE49	-1.55035	0.348508	13.414	0.000609358	0.0227914	OTU domain-containing protein 7B;OTU domain-containing protein 7A	OTUD7B;OTUD7A	-10.6804	1	0
Q9UIB8	-1.54008	0.424054	14.414	0.00260685	0.0442435	SLAM family member 5	CD84	-8.58348	1	0
Q96L34	-1.53679	0.433502	28.414	0.00138146	0.0349307	MAP/microtubule affinity-regulating kinase 4	MARK4	-9.4996	1	1
Q00G26	-1.50133	0.2384	27.4335	9.0332e-07	0.00178293	Perilipin-5	PLIN5	-20.0783	1	1
A6NH52	-1.4866	0.412684	14.414	0.00276644	0.0455507	Golgi apparatus membrane protein TVP23 homolog A	TVP23A	-8.49775	0	0
O14907	-1.47945	0.391646	28.414	0.000747254	0.0248316	Tax1-binding protein 3	TAX1BP3	-10.3861	1	1
Q5XKK7	-1.4438	0.377194	13.414	0.00198511	0.0401953	Protein FAM219B	FAM219B	-8.97657	1	1
Q9UDR5	-1.39768	0.419301	27.4525	0.00246505	0.0428482	Alpha-aminoadipic semialdehyde synthase, mitochondrial;Lysine ketoglutarate reductase;Saccharopine dehydrogenase	AASS	-8.66417	1	0
P80297	-1.38939	0.372688	13.414	0.00240704	0.0428482	Metallothionein-1X	MT1X	-8.69852	1	0
Q2KHT3	-1.38911	0.41699	27.4313	0.00247983	0.0428482	Protein CLEC16A	CLEC16A	-8.65554	1	0
Q9BRQ6	-1.38326	0.414617	27.4251	0.00244909	0.0428482	MICOS complex subunit MIC25	CHCHD6	-8.67354	1	0
P21397	-1.37535	0.245414	27.4177	5.73129e-06	0.00268479	Amine oxidase [flavin-containing] A	MAOA	-17.4127	1	0
P00156	-1.3643	0.406459	28.414	0.00225585	0.0417135	Cytochrome b	MT-CYB	-8.79211	1	0
P47736	-1.34652	0.325478	27.4419	0.000299951	0.0168466	Rap1 GTPase-activating protein 1	RAP1GAP	-11.703	1	0
Q14738	-1.33946	0.323258	28.414	0.000279143	0.0165298	Serine/threonine-protein phosphatase 2A 56 kDa regulatory subunit delta isoform	PPP2R5D	-11.8067	1	1
Q9H254	-1.30215	0.262281	27.4523	3.21039e-05	0.00490555	Spectrin beta chain, non-erythrocytic 4	SPTBN4	-14.9269	1	0
P36542	-1.27774	0.394427	28.414	0.0030463	0.0477442	ATP synthase subunit gamma, mitochondrial	ATP5C1	-8.35873	0	0
Q9Y285	-1.26481	0.330872	14.414	0.0017772	0.0393128	Phenylalanine--tRNA ligase alpha subunit	FARSA	-9.13618	1	1
Q13522	-1.2534	0.257137	27.4245	4.10957e-05	0.00525028	Protein phosphatase 1 regulatory subunit 1A	PPP1R1A	-14.5707	1	0
P83111	-1.23805	0.293288	27.4216	0.000239641	0.015308	Serine beta-lactamase-like protein LACTB, mitochondrial	LACTB	-12.0268	1	0
P55042	-1.23469	0.311255	28.414	0.000450121	0.0202598	GTP-binding protein RAD	RRAD	-11.1174	1	1
Q9Y314	-1.22929	0.337994	28.414	0.00108463	0.0305435	Nitric oxide synthase-interacting protein	NOSIP	-9.84858	1	0
Q76I76	-1.20253	0.301527	27.4154	0.000446871	0.0202598	Protein phosphatase Slingshot homolog 2	SSH2	-11.1279	1	1
P02144	-1.15457	0.231179	28.414	2.71404e-05	0.00476766	Myoglobin	MB	-15.1692	1	1
Q9NP61	-1.14862	0.310804	28.414	0.000928857	0.0281731	ADP-ribosylation factor GTPase-activating protein 3	ARFGAP3	-10.0723	1	0
Q8TDF6	-1.14005	0.267748	14.414	0.000748009	0.0248316	RAS guanyl-releasing protein 4	RASGRP4	-10.3847	1	1
Q96PC5;Q86UF2;Q8IX94;P0CG41;A4FU28;A4D2H0	-1.10121	0.245696	27.4267	0.000118775	0.00981876	Melanoma inhibitory activity protein 2;cTAGE family member 6;cTAGE family member 4;cTAGE family member 8;cTAGE family member 9;cTAGE family member 15	MIA2;CTAGE6;CTAGE4;CTAGE8;CTAGE9;CTAGE15	-13.0395	1	1
P15259	-1.10056	0.239815	28.414	8.2694e-05	0.00792359	Phosphoglycerate mutase 2	PGAM2	-13.5619	1	0
P08574	-1.09875	0.228472	27.4354	4.90015e-05	0.00573862	Cytochrome c1, heme protein, mitochondrial	CYC1	-14.3168	1	0
Q86TB3	-1.09778	0.277784	28.414	0.000468495	0.0204732	Alpha-protein kinase 2	ALPK2	-11.0597	1	0
Q8TC07	-1.07411	0.202372	28.414	1.14595e-05	0.00325287	TBC1 domain family member 15	TBC1D15	-16.4131	1	1
P30556	-1.07079	0.31895	28.414	0.00225195	0.0417135	Type-1 angiotensin II receptor	AGTR1	-8.79461	1	0
Q9NW75	-1.06747	0.273538	27.4294	0.000560568	0.0220874	G patch domain-containing protein 2	GPATCH2	-10.8008	1	1
Q0PNE2	-1.06293	0.296896	28.414	0.00125987	0.0334064	Elongator complex protein 6	ELP6	-9.63251	1	1
Q96Q06	-1.05872	0.264935	28.414	0.000415899	0.0197015	Perilipin-4	PLIN4	-11.2315	1	0
Q8NFX7	-1.04764	0.238006	13.414	0.000665224	0.0233791	Syntaxin-binding protein 6	STXBP6	-10.5539	1	1
Q9ULX7	-1.00364	0.16267	27.4164	1.26869e-06	0.00178293	Carbonic anhydrase 14	CA14	-19.5882	1	1
Q02487;Q14574	-0.986057	0.298866	27.448	0.00268848	0.0449538	Desmocollin-2;Desmocollin-3	DSC2;DSC3	-8.53899	1	0
Q14432	-0.972389	0.168065	27.4484	3.50814e-06	0.00220423	cGMP-inhibited 3,5-cyclic phosphodiesterase A	PDE3A	-18.1209	1	0
P09972	-0.953068	0.277887	28.414	0.00186672	0.0399338	Fructose-bisphosphate aldolase C	ALDOC	-9.06528	1	0
Q93015	-0.943572	0.203095	27.4177	7.63196e-05	0.0076128	N-acetyltransferase 6	NAT6	-13.6776	1	0
Q96DB5	-0.932682	0.283618	28.414	0.00268724	0.0449538	Regulator of microtubule dynamics protein 1	RMDN1	-8.53966	0	0
Q684P5	-0.931846	0.189239	28.414	3.29169e-05	0.00490555	Rap1 GTPase-activating protein 2	RAP1GAP2	-14.8908	1	0
Q96Q15	-0.929553	0.248567	27.4173	0.000861768	0.0269127	Serine/threonine-protein kinase SMG1	SMG1	-10.1804	1	0
O95167	-0.919161	0.269541	27.4223	0.0020278	0.0401953	NADH dehydrogenase [ubiquinone] 1 alpha subcomplex subunit 3	NDUFA3	-8.94587	1	1
O14986	-0.90323	0.267944	27.4153	0.002242	0.0417135	Phosphatidylinositol 4-phosphate 5-kinase type-1 beta	PIP5K1B	-8.801	1	0
Q5XKP0	-0.892717	0.239561	27.4581	0.000890558	0.0274058	Protein QIL1	QIL1	-10.133	1	0
P12235	-0.89148	0.273259	27.4336	0.00295367	0.0468368	ADP/ATP translocase 1	SLC25A4	-8.40328	1	0
Q9P2Q2	-0.890573	0.199545	28.414	0.000116862	0.00981876	FERM domain-containing protein 4A	FRMD4A	-13.0629	1	0
Q9H7C9	-0.886978	0.249758	27.4228	0.00140849	0.0349307	Mth938 domain-containing protein	AAMDC	-9.47163	1	0
P40939	-0.885456	0.208446	28.414	0.000210272	0.014234	Trifunctional enzyme subunit alpha, mitochondrial;Long-chain enoyl-CoA hydratase;Long chain 3-hydroxyacyl-CoA dehydrogenase	HADHA	-12.2155	1	0
P06732	-0.877628	0.184881	28.414	5.35998e-05	0.00588216	Creatine kinase M-type;Creatine kinase M-type, N-terminally processed	CKM	-14.1874	1	0
Q86VN1	-0.868317	0.221154	28.414	0.000501902	0.0209507	Vacuolar protein-sorting-associated protein 36	VPS36	-10.9603	1	0
Q9NQL2	-0.858883	0.257419	28.414	0.00237545	0.0427987	Ras-related GTP-binding protein D	RRAGD	-8.71758	1	0
P17174	-0.856176	0.248661	27.4218	0.00186273	0.0399338	Aspartate aminotransferase, cytoplasmic	GOT1	-9.06836	1	0
P54296	-0.849597	0.208339	28.414	0.000333482	0.0175745	Myomesin-2	MYOM2	-11.5501	1	1
Q5VZ18	-0.849203	0.238678	28.414	0.00133554	0.0343332	SH2 domain-containing adapter protein E	SHE	-9.54836	1	1
O00763	-0.84398	0.193942	28.414	0.000158433	0.0121869	Acetyl-CoA carboxylase 2;Biotin carboxylase	ACACB	-12.6238	1	0
Q9H992	-0.835526	0.150756	27.4172	6.77021e-06	0.00279163	E3 ubiquitin-protein ligase MARCH7	MARCH7	-17.1724	1	0
Q9H4L5	-0.831584	0.214959	27.4342	0.000613054	0.0227914	Oxysterol-binding protein-related protein 3	OSBPL3	-10.6717	1	0
P33121	-0.828092	0.236507	27.4429	0.00160202	0.0378177	Long-chain-fatty-acid--CoA ligase 1	ACSL1	-9.2859	1	0
Q9H7C4	-0.821087	0.245578	27.4321	0.00240373	0.0428482	Syncoilin	SYNC	-8.70051	1	1
P47985	-0.820025	0.236552	27.4143	0.00175418	0.0393128	Cytochrome b-c1 complex subunit Rieske, mitochondrial;Cytochrome b-c1 complex subunit 11	UQCRFS1	-9.15499	1	0
O00571	-0.817862	0.239149	27.4233	0.00197736	0.0401953	ATP-dependent RNA helicase DDX3X	DDX3X	-8.98221	1	0
Q13625	-0.815817	0.223447	27.4191	0.0010867	0.0305435	Apoptosis-stimulating of p53 protein 2	TP53BP2	-9.84583	1	1
Q9NRX4	-0.813925	0.193572	27.4184	0.000250536	0.0155776	14 kDa phosphohistidine phosphatase	PHPT1	-11.9627	1	1
Q15842	-0.80853	0.207621	27.4196	0.000573152	0.0221689	ATP-sensitive inward rectifier potassium channel 8	KCNJ8	-10.7688	1	1
O60237	-0.804806	0.221787	27.4226	0.00115174	0.0315308	Protein phosphatase 1 regulatory subunit 12B	PPP1R12B	-9.76197	1	1
Q9Y4H2	-0.800215	0.211793	28.414	0.000745747	0.0248316	Insulin receptor substrate 2	IRS2	-10.389	1	1
P08237	-0.794736	0.233189	28.414	0.0019742	0.0401953	ATP-dependent 6-phosphofructokinase, muscle type	PFKM	-8.98452	1	0
P40925	-0.78097	0.209422	28.414	0.000849806	0.0268379	Malate dehydrogenase, cytoplasmic	MDH1	-10.2006	1	0
P16615	-0.777289	0.220721	27.4184	0.00152165	0.0370824	Sarcoplasmic/endoplasmic reticulum calcium ATPase 2	ATP2A2	-9.36015	1	0
Q7Z6J2	-0.769792	0.224924	27.4676	0.0019615	0.0401953	General receptor for phosphoinositides 1-associated scaffold protein	GRASP	-8.99383	1	1
Q16836	-0.762131	0.22024	27.4311	0.00178101	0.0393128	Hydroxyacyl-coenzyme A dehydrogenase, mitochondrial	HADH	-9.13309	1	0
O75746	-0.748153	0.21695	28.414	0.00177768	0.0393128	Calcium-binding mitochondrial carrier protein Aralar1	SLC25A12	-9.13579	1	0
Q8WTW3	-0.745694	0.177389	27.418	0.000251252	0.0155776	Conserved oligomeric Golgi complex subunit 1	COG1	-11.9586	1	1
P49748	-0.734676	0.200422	27.4166	0.00104616	0.0300041	Very long-chain specific acyl-CoA dehydrogenase, mitochondrial	ACADVL	-9.90069	1	0
P05165	-0.727994	0.210575	28.3906	0.00173934	0.0393128	Propionyl-CoA carboxylase alpha chain, mitochondrial	PCCA	-9.16725	0	0
P50416	-0.708091	0.200515	28.414	0.00143193	0.0350989	Carnitine O-palmitoyltransferase 1, liver isoform	CPT1A	-9.44782	0	0
Q96GZ6	-0.708063	0.215697	27.421	0.00280682	0.0458665	Solute carrier family 41 member 3	SLC41A3	-8.47685	1	1
Q08357	-0.705512	0.164497	27.4164	0.000199929	0.0140122	Sodium-dependent phosphate transporter 2	SLC20A2	-12.2882	1	0
P55786;A6NEC2	-0.701007	0.177045	27.4684	0.000480924	0.0206895	Puromycin-sensitive aminopeptidase;Puromycin-sensitive aminopeptidase-like protein	NPEPPS;NPEPPSL1	-11.0219	1	0
Q7Z5Q1	-0.69388	0.203883	27.4194	0.00206352	0.0404128	Cytoplasmic polyadenylation element-binding protein 2	CPEB2	-8.92068	1	0
P17540	-0.687835	0.20223	28.414	0.00200966	0.0401953	Creatine kinase S-type, mitochondrial	CKMT2	-8.95883	1	0
Q13137	-0.676074	0.198375	27.4227	0.00203839	0.0401953	Calcium-binding and coiled-coil domain-containing protein 2	CALCOCO2	-8.93835	1	0
Q15111	-0.674083	0.208918	28.414	0.00314838	0.0491583	Inactive phospholipase C-like protein 1	PLCL1	-8.31117	1	0
P52179	-0.673944	0.166486	27.4237	0.000380808	0.0184539	Myomesin-1	MYOM1	-11.3586	1	0
Q9UJF2	-0.670346	0.178203	27.4215	0.000813098	0.0263694	Ras GTPase-activating protein nGAP	RASAL2	-10.2643	1	0
P52298	-0.667478	0.204064	27.4161	0.00289209	0.0468368	Nuclear cap-binding protein subunit 2	NCBP2	-8.43367	1	0
Q32MK0	-0.66293	0.16701	27.4692	0.000468411	0.0204732	Myosin light chain kinase 3	MYLK3	-11.0599	1	0
Q9Y2K2	-0.661245	0.172678	28.414	0.000650761	0.0233791	Serine/threonine-protein kinase SIK3	SIK3	-10.5856	1	0
P24539	-0.660975	0.158537	27.4199	0.000275558	0.0165298	ATP synthase F(0) complex subunit B1, mitochondrial	ATP5F1	-11.8254	1	0
Q00325	-0.656702	0.187016	27.4161	0.00156209	0.0373783	Phosphate carrier protein, mitochondrial	SLC25A3	-9.3223	1	0
P17540;P12532	-0.654713	0.18464	27.4503	0.00142713	0.0350989	Creatine kinase S-type, mitochondrial;Creatine kinase U-type, mitochondrial	CKMT2;CKMT1A	-9.45266	1	0
Q5VTT5	-0.654434	0.193225	27.453	0.00214982	0.0410119	Myomesin-3	MYOM3	-8.86157	1	0
P60174	-0.649933	0.157122	28.414	0.000284595	0.0165298	Triosephosphate isomerase	TPI1	-11.7788	1	0
P60900	-0.643568	0.187219	28.414	0.0018292	0.0396153	Proteasome subunit alpha type-6	PSMA6	-9.09457	1	0
Q9P2R7	-0.64129	0.173129	27.4539	0.000944513	0.0282416	Succinyl-CoA ligase [ADP-forming] subunit beta, mitochondrial	SUCLA2	-10.0481	1	0
P0DMV8;P0DMV9	-0.638178	0.181498	27.4256	0.00154275	0.037167	Heat shock 70 kDa protein 1A;Heat shock 70 kDa protein 1B	HSPA1A;HSPA1B	-9.34028	1	0
Q05639	-0.634504	0.176706	28.414	0.00122533	0.0329043	Elongation factor 1-alpha 2	EEF1A2	-9.67262	1	0
P23327	-0.629615	0.18312	27.4264	0.00188602	0.0399338	Sarcoplasmic reticulum histidine-rich calcium-binding protein	HRC	-9.05044	0	0
O15273	-0.628343	0.174033	27.448	0.00120665	0.0326525	Telethonin	TCAP	-9.69478	1	0
Q6GQQ9	-0.616279	0.159494	27.4173	0.000621062	0.0227914	OTU domain-containing protein 7B	OTUD7B	-10.653	1	0
Q9ULL8	-0.60704	0.154956	27.4177	0.000538978	0.0216413	Protein Shroom4	SHROOM4	-10.8575	1	0
Q9NR19	-0.592419	0.138883	27.4272	0.000212699	0.014234	Acetyl-coenzyme A synthetase, cytoplasmic	ACSS2	-12.1989	1	0
P11766	-0.590083	0.172847	27.4375	0.00200707	0.0401953	Alcohol dehydrogenase class-3	ADH5	-8.96069	1	0
Q9UPR0	-0.589793	0.168474	27.4191	0.00160564	0.0378177	Inactive phospholipase C-like protein 2	PLCL2	-9.28264	1	0
P04075	-0.588074	0.153059	28.414	0.000628889	0.0228568	Fructose-bisphosphate aldolase A	ALDOA	-10.6349	1	0
O15021	-0.582422	0.16451	28.414	0.00139867	0.0349307	Microtubule-associated serine/threonine-protein kinase 4	MAST4	-9.48172	1	0
Q99569	-0.578595	0.168181	27.4309	0.00187582	0.0399338	Plakophilin-4	PKP4	-9.05826	1	0
Q14204	-0.572289	0.170771	27.4644	0.00235444	0.0426022	Cytoplasmic dynein 1 heavy chain 1	DYNC1H1	-8.7304	1	0
O76041	-0.526616	0.162918	27.4168	0.00318794	0.0494131	Nebulette	NEBL	-8.29316	1	0
P35232	-0.520235	0.158116	27.4672	0.00274988	0.0454647	Prohibitin	PHB	-8.50641	1	0
Q9ULQ0	-0.518725	0.105303	27.4163	3.57671e-05	0.00490555	Striatin-interacting protein 2	STRIP2	-14.771	0	0
Q8N5D0	-0.51348	0.151561	28.414	0.00208007	0.0404128	WD and tetratricopeptide repeats protein 1	WDTC1	-8.90915	1	0
P08590	-0.51224	0.146937	27.4614	0.00166522	0.0385745	Myosin light chain 3	MYL3	-9.23007	1	0
Q6PID6	0.500653	0.147408	28.414	0.00203524	0.0401953	Tetratricopeptide repeat protein 33	TTC33	8.94058	1	0
Q8IZL8	0.501518	0.153657	27.4162	0.00294415	0.0468368	Proline-, glutamic acid- and leucine-rich protein 1	PELP1	8.40793	1	0
P18206	0.517781	0.116045	28.414	0.000117217	0.00981876	Vinculin	VCL	13.0585	1	0
A0FGR8	0.524787	0.156083	27.416	0.00229257	0.0422073	Extended synaptotagmin-2	ESYT2	8.76882	1	0
P23434	0.530076	0.151997	27.4214	0.001662	0.0385745	Glycine cleavage system H protein, mitochondrial	GCSH	9.23286	1	0
P08048;P17010	0.530728	0.159786	28.414	0.0024691	0.0428482	Zinc finger Y-chromosomal protein;Zinc finger X-chromosomal protein	ZFY;ZFX	8.6618	1	0
Q96RK0	0.53916	0.160237	28.414	0.00220854	0.0413831	Protein capicua homolog	CIC	8.82269	1	0
Q13263	0.54805	0.122995	27.4416	0.000127309	0.0103218	Transcription intermediary factor 1-beta	TRIM28	12.9394	1	0
O94875	0.55332	0.167842	27.4428	0.00270716	0.0449538	Sorbin and SH3 domain-containing protein 2	SORBS2	8.529	1	1
Q12846	0.559627	0.113122	27.4198	3.3771e-05	0.00490555	Syntaxin-4	STX4	14.8539	1	0
Q9BX95	0.565824	0.171505	28.414	0.00261477	0.0442435	Sphingosine-1-phosphate phosphatase 1	SGPP1	8.5791	1	0
Q99442	0.567816	0.154315	27.4242	0.00100839	0.0293199	Translocation protein SEC62	SEC62	9.95372	1	0
O43639	0.577318	0.171856	27.4177	0.00230966	0.0423371	Cytoplasmic protein NCK2	NCK2	8.7581	1	0
Q9P2G1	0.579794	0.147194	27.4163	0.000509162	0.0210453	Ankyrin repeat and IBR domain-containing protein 1	ANKIB1	10.9396	1	1
Q96E39	0.581434	0.163307	27.4265	0.00137569	0.0349307	RNA binding motif protein, X-linked-like-1	RBMXL1	9.50563	1	0
Q96GY3	0.587638	0.179785	27.4235	0.00290889	0.0468368	Protein lin-37 homolog	LIN37	8.42532	1	0
Q9Y232	0.588484	0.168314	28.414	0.00156925	0.0373783	Chromodomain Y-like protein	CDYL	9.31571	0	0
O95425	0.588785	0.136739	28.414	0.000179541	0.0130508	Supervillin	SVIL	12.4434	1	1
Q9Y618	0.589106	0.171408	28.414	0.0018323	0.0396153	Nuclear receptor corepressor 2	NCOR2	9.09213	1	0
P43243	0.594418	0.137046	28.414	0.000164773	0.012405	Matrin-3	MATR3	12.5672	1	0
Q99426	0.598794	0.161232	28.414	0.000885028	0.0274058	Tubulin-folding cofactor B	TBCB	10.142	1	0
Q9HCD6	0.60845	0.164583	27.4147	0.000964036	0.028547	Protein TANC2	TANC2	10.0186	1	1
Q15233	0.622424	0.14464	27.4368	0.000192106	0.0137274	Non-POU domain-containing octamer-binding protein	NONO	12.3458	1	0
Q00839	0.642733	0.169828	28.414	0.000733296	0.0248316	Heterogeneous nuclear ribonucleoprotein U	HNRNPU	10.4133	1	0
Q8WZ73	0.668697	0.171349	27.4374	0.000560246	0.0220874	E3 ubiquitin-protein ligase rififylin	RFFL	10.8017	1	0
O60504	0.671442	0.188504	28.414	0.00132156	0.0341822	Vinexin	SORBS3	9.56354	1	1
Q9H987	0.672088	0.136778	28.414	3.38767e-05	0.00490555	Synaptopodin 2-like protein	SYNPO2L	14.8493	1	0
Q15776	0.672581	0.187512	28.414	0.00123785	0.0330303	Zinc finger protein with KRAB and SCAN domains 8	ZKSCAN8	9.65794	1	0
Q9BSQ5	0.672978	0.188396	28.414	0.00128671	0.0334863	Cerebral cavernous malformations 2 protein	CCM2	9.6021	1	0
Q9P2K5	0.675763	0.128087	28.414	1.25044e-05	0.00325287	Myelin expression factor 2	MYEF2	16.2872	1	0
Q14526	0.684151	0.174466	27.4191	0.000533401	0.0216233	Hypermethylated in cancer 1 protein	HIC1	10.8725	1	0
Q8N5J2	0.690102	0.184349	27.4227	0.000853007	0.0268379	Protein FAM63A	FAM63A	10.1952	1	0
Q53F19	0.691128	0.210359	28.414	0.00270832	0.0449538	Uncharacterized protein C17orf85	C17orf85	8.52839	1	0
Q9UJX6	0.693389	0.188239	13.414	0.00262355	0.0442435	Anaphase-promoting complex subunit 2	ANAPC2	8.57427	1	0
P49450	0.695007	0.212692	27.4707	0.0029114	0.0468368	Histone H3-like centromeric protein A	CENPA	8.42407	1	0
Q15019	0.699441	0.216971	27.4546	0.00325559	0.0499111	Septin-2	SEPT2	8.26287	1	0
Q5ZPR3	0.712279	0.213743	27.4592	0.00247052	0.0428482	CD276 antigen	CD276	8.66097	0	0
Q86U70	0.714163	0.206638	28.414	0.00174287	0.0393128	LIM domain-binding protein 1	LDB1	9.16432	1	0
A1L390	0.730437	0.211041	27.4201	0.00177869	0.0393128	Pleckstrin homology domain-containing family G member 3	PLEKHG3	9.13497	1	1
Q562E7	0.739553	0.195503	13.414	0.00216492	0.0411139	WD repeat-containing protein 81	WDR81	8.85147	1	0
Q9HAK2	0.749923	0.222706	28.414	0.00219404	0.041295	Transcription factor COE2	EBF2	8.83219	1	0
P84022	0.754388	0.163566	28.414	7.76448e-05	0.0076128	Mothers against decapentaplegic homolog 3	SMAD3	13.6528	1	0
Q9P0V9	0.769534	0.216337	27.4159	0.00138799	0.0349307	Septin-10	SEPT10	9.49279	1	0
Q15032;Q9UBL0	0.776859	0.158837	28.414	3.60702e-05	0.00490555	R3H domain-containing protein 1;cAMP-regulated phosphoprotein 21	R3HDM1;ARPP21	14.7588	1	0
Q9Y6Y0	0.782283	0.228644	27.4452	0.00196824	0.0401953	Influenza virus NS1A-binding protein	IVNS1ABP	8.98888	1	1
Q15746	0.782576	0.216753	27.4165	0.00120821	0.0326525	Myosin light chain kinase, smooth muscle;Myosin light chain kinase, smooth muscle, deglutamylated form	MYLK	9.69292	1	0
Q14141	0.783991	0.202921	27.42	0.000621681	0.0227914	Septin-6	SEPT6	10.6515	1	0
O43150	0.794641	0.214334	27.4223	0.000937433	0.0282301	Arf-GAP with SH3 domain, ANK repeat and PH domain-containing protein 2	ASAP2	10.059	1	1
Q99719	0.795464	0.196432	28.414	0.000360077	0.0181615	Septin-5	SEPT5	11.4394	1	1
P36383	0.802035	0.19895	28.414	0.000378252	0.0184539	Gap junction gamma-1 protein	GJC1	11.3684	1	1
Q86SQ7	0.821063	0.20264	28.414	0.000357887	0.0181615	Serologically defined colon cancer antigen 8	SDCCAG8	11.4482	1	1
Q96CN4	0.828095	0.244792	27.4143	0.00217494	0.0411191	EVI5-like protein	EVI5L	8.84481	1	0
Q96A19	0.833375	0.192036	27.4172	0.000174406	0.0128999	Coiled-coil domain-containing protein 102A	CCDC102A	12.4853	1	1
P03372	0.834465	0.22013	14.414	0.00189439	0.0399338	Estrogen receptor	ESR1	9.04405	1	1
Q49MG5	0.8492	0.212965	14.414	0.00127847	0.0334785	Microtubule-associated protein 9	MAP9	9.61137	1	1
P27816	0.851298	0.154417	27.4641	7.28367e-06	0.00279163	Microtubule-associated protein 4	MAP4	17.0669	1	1
Q96PE1	0.853152	0.240221	27.4417	0.00140682	0.0349307	G-protein coupled receptor 124	GPR124	9.47335	1	0
Q9NQC3	0.85453	0.262085	27.4539	0.00296618	0.0468368	Reticulon-4	RTN4	8.39718	1	0
Q14643	0.857647	0.221096	28.414	0.000569705	0.0221689	Inositol 1,4,5-trisphosphate receptor type 1	ITPR1	10.7775	1	0
Q5VSL9	0.860212	0.16056	28.414	9.98775e-06	0.0032489	Striatin-interacting protein 1	STRIP1	16.6114	1	0
Q15121	0.876693	0.20719	27.4257	0.000233203	0.0151758	Astrocytic phosphoprotein PEA-15	PEA15	12.0661	1	0
Q8N264	0.909565	0.229245	27.4497	0.000471039	0.0204732	Rho GTPase-activating protein 24	ARHGAP24	11.0519	1	1
P12814	0.922539	0.183225	27.4516	2.65382e-05	0.00476766	Alpha-actinin-1	ACTN1	15.2016	1	1
Q53EL6	0.947696	0.191658	27.4187	3.39926e-05	0.00490555	Programmed cell death protein 4	PDCD4	14.8444	1	1
O00522	0.950148	0.260543	28.414	0.00105701	0.0301104	Krev interaction trapped protein 1	KRIT1	9.8858	1	1
O00410	0.962338	0.19966	27.4212	4.76519e-05	0.00573862	Importin-5	IPO5	14.3571	1	1
Q9Y6N7	0.963162	0.282287	27.4363	0.00201699	0.0401953	Roundabout homolog 1	ROBO1	8.95358	1	0
Q8N556	0.963283	0.257937	28.414	0.000837717	0.0268379	Actin filament-associated protein 1	AFAP1	10.2212	1	0
P35398	0.964425	0.276876	27.4487	0.00167833	0.0386658	Nuclear receptor ROR-alpha	RORA	9.21876	1	0
P25106	0.9695	0.222106	28.414	0.000152778	0.0121531	Atypical chemokine receptor 3	ACKR3	12.6763	1	1
Q9Y262	1.00996	0.300847	27.4224	0.00232273	0.0423924	Eukaryotic translation initiation factor 3 subunit L	EIF3L	8.74996	1	0
Q96JY6	1.02174	0.276552	27.4582	0.000968268	0.028547	PDZ and LIM domain protein 2	PDLIM2	10.0123	0	0
Q16643	1.02767	0.313721	28.414	0.00277669	0.0455507	Drebrin	DBN1	8.49242	1	0
Q13642	1.03072	0.211431	28.414	3.76901e-05	0.00496567	Four and a half LIM domains protein 1	FHL1	14.6955	1	1
Q8WY36	1.04095	0.237984	27.4186	0.000158985	0.0121869	HMG box transcription factor BBX	BBX	12.6188	1	0
Q9UPR6	1.04396	0.28315	27.4172	0.000989447	0.0289688	Zinc finger RNA-binding protein 2	ZFR2	9.98109	1	1
Q92995	1.04441	0.227422	27.4194	8.82e-05	0.00826336	Ubiquitin carboxyl-terminal hydrolase 13	USP13	13.4689	1	0
Q96A73	1.04909	0.275781	27.423	0.000727202	0.0248316	Putative monooxygenase p33MONOX	KIAA1191	10.4254	1	0
P50993	1.0563	0.195771	27.4441	1.0018e-05	0.0032489	Sodium/potassium-transporting ATPase subunit alpha-2	ATP1A2	16.6071	1	1
P48681	1.06002	0.200549	28.414	1.21723e-05	0.00325287	Nestin	NES	16.326	1	0
P08670	1.06017	0.255159	27.4249	0.000286214	0.0165298	Vimentin	VIM	11.7706	1	0
Q9P246	1.07211	0.262015	27.4329	0.000338681	0.0176281	Stromal interaction molecule 2	STIM2	11.5278	1	1
P78559	1.07561	0.2829	28.414	0.000699919	0.0243872	Microtubule-associated protein 1A;MAP1A heavy chain;MAP1 light chain LC2	MAP1A	10.4805	1	1
Q9P2E9	1.07843	0.26097	27.4436	0.000303687	0.0168466	Ribosome-binding protein 1	RRBP1	11.6851	1	1
O95644	1.08417	0.23448	13.414	0.000439805	0.0202598	Nuclear factor of activated T-cells, cytoplasmic 1	NFATC1	11.1508	1	1
P55285	1.09872	0.26808	27.4197	0.000332954	0.0175745	Cadherin-6	CDH6	11.5524	1	0
Q9P212	1.11245	0.178354	27.4211	1.06082e-06	0.00178293	1-phosphatidylinositol 4,5-bisphosphate phosphodiesterase epsilon-1	PLCE1	19.8464	1	1
P11137	1.11318	0.269899	27.4659	0.000309825	0.0169639	Microtubule-associated protein 2	MAP2	11.6563	1	0
Q86V81	1.11368	0.275621	27.4175	0.000388558	0.0186155	THO complex subunit 4	ALYREF	11.3296	1	0
Q6ZWE6	1.11789	0.258388	13.414	0.000766441	0.0252446	Pleckstrin homology domain-containing family M member 3	PLEKHM3	10.3495	1	0
Q9Y4F1	1.13369	0.23598	28.414	4.57984e-05	0.005679	FERM, RhoGEF and pleckstrin domain-containing protein 1	FARP1	14.4143	1	1
P14621	1.14528	0.305767	27.4379	0.000847642	0.0268379	Acylphosphatase-2	ACYP2	10.2043	1	0
Q969E4;Q6IPX3;Q5H9L2	1.18218	0.299379	27.4162	0.000496128	0.0209168	Transcription elongation factor A protein-like 3;Transcription elongation factor A protein-like 6;Transcription elongation factor A protein-like 5	TCEAL3;TCEAL6;TCEAL5	10.977	1	0
Q9BYF1	1.20478	0.355089	27.4359	0.0021183	0.0408536	Angiotensin-converting enzyme 2;Processed angiotensin-converting enzyme 2	ACE2	8.88288	1	0
P51149	1.24728	0.377932	28.414	0.00260738	0.0442435	Ras-related protein Rab-7a	RAB7A	8.58318	0	0
Q9NZM1	1.24841	0.347758	27.4159	0.00127472	0.0334785	Myoferlin	MYOF	9.61561	1	0
Q13829	1.25078	0.323212	27.4159	0.000611528	0.0227914	BTB/POZ domain-containing adapter for CUL3-mediated RhoA degradation protein 2	TNFAIP1	10.6753	1	1
P20700	1.32636	0.295174	28.414	0.000107511	0.00964392	Lamin-B1	LMNB1	13.1832	1	0
P27361	1.3433	0.395621	28.414	0.00204027	0.0401953	Mitogen-activated protein kinase 3	MAPK3	8.93702	1	0
P29536	1.34636	0.412785	27.4284	0.00295978	0.0468368	Leiomodin-1	LMOD1	8.40029	1	1
Q9UKP4	1.34842	0.277631	14.414	0.000233973	0.0151758	A disintegrin and metalloproteinase with thrombospondin motifs 7	ADAMTS7	12.0614	1	1
P62328	1.42319	0.299368	28.414	5.25779e-05	0.00588216	Thymosin beta-4;Hematopoietic system regulatory peptide	TMSB4X	14.2152	1	0
P63316	1.43086	0.406953	27.4526	0.00154177	0.037167	Troponin C, slow skeletal and cardiac muscles	TNNC1	9.3412	1	0
Q9H4M7	1.43231	0.381724	28.414	0.000799305	0.026123	Pleckstrin homology domain-containing family A member 4	PLEKHA4	10.289	1	1
Q9H074	1.43652	0.375156	13.414	0.00197982	0.0401953	Polyadenylate-binding protein-interacting protein 1	PAIP1	8.98041	1	1
Q9C0H9	1.43966	0.271844	27.4407	1.31164e-05	0.00325287	SRC kinase signaling inhibitor 1	SRCIN1	16.2183	1	1
P35580	1.46118	0.377639	27.4297	0.000612075	0.0227914	Myosin-10	MYH10	10.674	1	0
P08138	1.52234	0.334944	27.4171	0.000100247	0.00918785	Tumor necrosis factor receptor superfamily member 16	NGFR	13.2842	1	0
Q9NZN8	1.55689	0.301509	27.4176	1.87979e-05	0.00387612	CCR4-NOT transcription complex subunit 2	CNOT2	15.6991	1	0
Q9UBG0	1.56617	0.407855	27.4256	0.000661392	0.0233791	C-type mannose receptor 2	MRC2	10.5622	0	0
P36021	1.69751	0.45768	13.414	0.00249751	0.0429775	Monocarboxylate transporter 8	SLC16A2	8.6453	1	0
Q16890	1.70509	0.326569	27.4291	1.60703e-05	0.00376402	Tumor protein D53	TPD52L1	15.9252	1	1
P13611	1.71729	0.470231	28.414	0.0010425	0.0300041	Versican core protein	VCAN	9.90573	1	1
O14936	1.77861	0.347525	28.414	1.9307e-05	0.00387612	Peripheral plasma membrane protein CASK	CASK	15.6605	1	1
Q96EC8	1.78447	0.483315	13.414	0.00258019	0.0442198	Protein YIPF6	YIPF6	8.59831	1	0
Q7Z3T8	1.85562	0.499619	13.414	0.00247291	0.0428482	Zinc finger FYVE domain-containing protein 16	ZFYVE16	8.65957	1	0
Q9NR99	1.88257	0.474699	28.414	0.000451322	0.0202598	Matrix-remodeling-associated protein 5	MXRA5	11.1136	1	1
Q6ZU35	2.01595	0.432326	27.4495	7.26929e-05	0.00747495	Uncharacterized protein KIAA1211	KIAA1211	13.7478	1	1
Q8IUD2;O15083	2.07033	0.281424	13.414	4.60623e-06	0.00242748	ELKS/Rab6-interacting/CAST family member 1;ERC protein 2	ERC1;ERC2	17.728	1	1
P40855	2.11586	0.520958	27.4231	0.00036743	0.0182245	Peroxisomal biogenesis factor 19	PEX19	11.4102	1	0
Q13636	2.18955	0.483469	13.414	0.000524529	0.02147	Ras-related protein Rab-31	RAB31	10.8967	1	1
Q96T51	2.63535	0.42208	13.414	2.60687e-05	0.00476766	RUN and FYVE domain-containing protein 1	RUFY1	15.2273	1	0
Q13148	2.99329	0.498997	27.4458	1.98903e-06	0.00180991	TAR DNA-binding protein 43	TARDBP	18.9395	1	1

## Sheet: DPPs HCMSarc vs Control
Protein	log2FC	SE	DF	pvalue	adj.pvalue	Protein.names	Gene.names	Rank	HCMNeg vs Control	HCMSarc vs HCMNeg
Q13148	4.40924	0.644811	27.4331	2.20869e-07	7.15786e-05	TAR DNA-binding protein 43	TARDBP	22.1103	1	1
Q13636	3.59099	0.619682	13.414	5.50147e-05	0.00168992	Ras-related protein Rab-31	RAB31	14.1498	1	1
Q9NR99	3.32584	0.613485	28.414	8.38623e-06	0.000528089	Matrix-remodeling-associated protein 5	MXRA5	16.8635	1	1
Q8IUD2;O15083	3.13873	0.360712	13.414	6.98818e-07	0.000117765	ELKS/Rab6-interacting/CAST family member 1;ERC protein 2	ERC1;ERC2	20.4486	1	1
Q6ZU35	3.06836	0.558666	27.4353	7.72738e-06	0.000525088	Uncharacterized protein KIAA1211	KIAA1211	16.9816	1	1
O14936	3.04695	0.449129	28.414	2.11372e-07	7.15786e-05	Peripheral plasma membrane protein CASK	CASK	22.1737	1	1
Q16890	2.91677	0.421967	27.423	1.82813e-07	7.15786e-05	Tumor protein D53	TPD52L1	22.3831	1	1
P13611	2.73032	0.607711	28.414	0.000107712	0.00256379	Versican core protein	VCAN	13.1805	1	1
Q9C0H9	2.57988	0.351273	27.43	6.08398e-08	5.30077e-05	SRC kinase signaling inhibitor 1	SRCIN1	23.9704	1	1
Q9H4M7	2.47262	0.493327	28.414	2.58372e-05	0.000989566	Pleckstrin homology domain-containing family A member 4	PLEKHA4	15.2402	1	1
Q9UKP4	2.45954	0.361167	14.414	7.26405e-06	0.000518702	A disintegrin and metalloproteinase with thrombospondin motifs 7	ADAMTS7	17.0708	1	1
Q9H074	2.38986	0.480853	13.414	0.000233393	0.00427516	Polyadenylate-binding protein-interacting protein 1	PAIP1	12.0649	1	1
Q13829	2.27469	0.417606	27.4151	8.75144e-06	0.000534345	BTB/POZ domain-containing adapter for CUL3-mediated RhoA degradation protein 2	TNFAIP1	16.802	1	1
Q49MG5	2.26856	0.277044	14.414	8.52646e-07	0.000123869	Microtubule-associated protein 9	MAP9	20.1615	1	1
P29536	2.24219	0.533366	27.4226	0.000251092	0.00446493	Leiomodin-1	LMOD1	11.9595	1	1
Q9P212	2.05682	0.230448	27.4183	1.33966e-09	3.40949e-06	1-phosphatidylinositol 4,5-bisphosphate phosphodiesterase epsilon-1	PLCE1	29.4755	1	1
Q9Y6Y0	1.96973	0.295455	27.4327	3.44022e-07	9.05853e-05	Influenza virus NS1A-binding protein	IVNS1ABP	21.471	1	1
P78559	1.96678	0.365611	28.414	9.40609e-06	0.000566112	Microtubule-associated protein 1A;MAP1A heavy chain;MAP1 light chain LC2	MAP1A	16.698	1	1
Q9Y4F1	1.95374	0.304972	28.414	5.77432e-07	0.000108161	FERM, RhoGEF and pleckstrin domain-containing protein 1	FARP1	20.7238	1	1
Q13642	1.95302	0.273246	28.414	8.15683e-08	5.30077e-05	Four and a half LIM domains protein 1	FHL1	23.5474	1	1
Q9UPR6	1.94394	0.365846	27.4159	1.25403e-05	0.000677335	Zinc finger RNA-binding protein 2	ZFR2	16.2831	1	1
P50993	1.94201	0.252976	27.4321	2.65268e-08	3.72525e-05	Sodium/potassium-transporting ATPase subunit alpha-2	ATP1A2	25.168	1	1
Q86SQ7	1.87157	0.261885	28.414	8.17769e-08	5.30077e-05	Serologically defined colon cancer antigen 8	SDCCAG8	23.5437	1	1
Q9P246	1.8529	0.338561	27.4253	8.15152e-06	0.000528089	Stromal interaction molecule 2	STIM2	16.9045	1	1
P25106	1.73543	0.287043	28.414	1.52464e-06	0.000173602	Atypical chemokine receptor 3	ACKR3	19.3231	1	1
O95644	1.69215	0.300543	13.414	7.28571e-05	0.0019803	Nuclear factor of activated T-cells, cytoplasmic 1	NFATC1	13.7446	1	1
Q9P2E9	1.64373	0.337225	27.4318	4.10898e-05	0.00138489	Ribosome-binding protein 1	RRBP1	14.5709	1	1
Q99719	1.61866	0.253862	28.414	6.25971e-07	0.000109884	Septin-5	SEPT5	20.6074	1	1
P36383	1.58626	0.257117	28.414	1.09163e-06	0.000140069	Gap junction gamma-1 protein	GJC1	19.8051	1	1
O00522	1.58602	0.336718	28.414	5.93007e-05	0.00175939	Krev interaction trapped protein 1	KRIT1	14.0416	1	1
Q8N264	1.5825	0.296238	27.4354	1.1588e-05	0.000659731	Rho GTPase-activating protein 24	ARHGAP24	16.397	1	1
P03372	1.56799	0.286364	14.414	7.36698e-05	0.00198956	Estrogen receptor	ESR1	13.7286	1	1
Q53EL6	1.54147	0.247634	27.4168	1.09714e-06	0.000140069	Programmed cell death protein 4	PDCD4	19.7978	1	1
P12814	1.53584	0.236771	27.4366	5.49729e-07	0.000108161	Alpha-actinin-1	ACTN1	20.7948	1	1
Q96A19	1.51941	0.248122	27.4159	1.43375e-06	0.000167788	Coiled-coil domain-containing protein 102A	CCDC102A	19.4118	1	1
O00410	1.4877	0.257976	27.4183	3.70574e-06	0.00030799	Importin-5	IPO5	18.0418	1	1
P27816	1.36931	0.199555	27.4441	2.0732e-07	7.15786e-05	Microtubule-associated protein 4	MAP4	22.2016	1	1
O43150	1.36473	0.276938	27.4189	3.55727e-05	0.0012489	Arf-GAP with SH3 domain, ANK repeat and PH domain-containing protein 2	ASAP2	14.7789	1	1
A1L390	1.29542	0.272681	27.4176	5.74897e-05	0.00173993	Pleckstrin homology domain-containing family G member 3	PLEKHG3	14.0863	1	1
Q9HCD6	1.25607	0.212648	27.4144	2.55112e-06	0.00024995	Protein TANC2	TANC2	18.5804	1	1
O60504	1.24531	0.243616	28.414	1.96377e-05	0.000841267	Vinexin	SORBS3	15.636	1	1
O94875	1.2339	0.216885	27.4313	4.55473e-06	0.000342662	Sorbin and SH3 domain-containing protein 2	SORBS2	17.7442	1	1
Q9P2G1	1.12127	0.190182	27.4154	2.62685e-06	0.000251521	Ankyrin repeat and IBR domain-containing protein 1	ANKIB1	18.5382	1	1
O95425	1.115	0.176718	28.414	7.48548e-07	0.000121294	Supervillin	SVIL	20.3494	1	1
O60237	-1.30929	0.286568	27.4191	9.39923e-05	0.00237119	Protein phosphatase 1 regulatory subunit 12B	PPP1R12B	-13.3771	1	1
Q8WTW3	-1.3154	0.229198	27.4164	3.99166e-06	0.000317299	Conserved oligomeric Golgi complex subunit 1	COG1	-17.9346	1	1
Q96GZ6	-1.31802	0.278697	27.4182	6.09222e-05	0.0017824	Solute carrier family 41 member 3	SLC41A3	-14.0027	1	1
Q9NRX4	-1.32166	0.250107	27.4166	1.35668e-05	0.000698717	14 kDa phosphohistidine phosphatase	PHPT1	-16.1696	1	1
Q9H7C4	-1.33903	0.317321	27.4248	0.000240545	0.00436865	Syncoilin	SYNC	-12.0214	1	1
Q15842	-1.40622	0.268261	27.4173	1.52109e-05	0.000728224	ATP-sensitive inward rectifier potassium channel 8	KCNJ8	-16.0045	1	1
P54296	-1.41524	0.26925	28.414	1.31971e-05	0.000698717	Myomesin-2	MYOM2	-16.2094	1	1
Q7Z6J2	-1.47489	0.290677	27.4463	2.38924e-05	0.000958654	General receptor for phosphoinositides 1-associated scaffold protein	GRASP	-15.3531	1	1
O95167	-1.51084	0.34827	27.4189	0.000175107	0.00354676	NADH dehydrogenase [ubiquinone] 1 alpha subcomplex subunit 3	NDUFA3	-12.4795	1	1
Q5VZ18	-1.5189	0.308459	28.414	3.29174e-05	0.00120915	SH2 domain-containing adapter protein E	SHE	-14.8908	1	1
Q9Y4H2	-1.56489	0.273715	28.414	3.72834e-06	0.00030799	Insulin receptor substrate 2	IRS2	-18.033	1	1
Q13625	-1.58599	0.288708	27.417	7.72073e-06	0.000525088	Apoptosis-stimulating of p53 protein 2	TP53BP2	-16.9828	1	1
Q8NFX7	-1.60539	0.305062	13.414	0.000138346	0.00297374	Syntaxin-binding protein 6	STXBP6	-12.8194	1	1
P02144	-1.77788	0.298768	28.414	1.97388e-06	0.000213229	Myoglobin	MB	-18.9505	1	1
Q8TDF6	-1.82648	0.34831	14.414	0.000112906	0.00259931	RAS guanyl-releasing protein 4	RASGRP4	-13.1126	1	1
Q8TC07	-1.85308	0.26154	28.414	9.59162e-08	5.30077e-05	TBC1 domain family member 15	TBC1D15	-23.3137	1	1
Q9ULX7	-1.85884	0.210178	27.4154	1.61856e-09	3.40949e-06	Carbonic anhydrase 14	CA14	-29.2026	1	1
P55042	-1.88508	0.402255	28.414	6.33382e-05	0.0018403	GTP-binding protein RAD	RRAD	-13.9466	1	1
Q0PNE2	-2.05741	0.383698	28.414	9.86611e-06	0.000585436	Elongator complex protein 6	ELP6	-16.6291	1	1
Q9NW75	-2.06329	0.353445	27.4232	3.06436e-06	0.000280656	G patch domain-containing protein 2	GPATCH2	-18.316	1	1
Q96PC5;Q86UF2;Q8IX94;P0CG41;A4FU28;A4D2H0	-2.12213	0.317465	27.4216	3.29107e-07	9.05853e-05	Melanoma inhibitory activity protein 2;cTAGE family member 6;cTAGE family member 4;cTAGE family member 8;cTAGE family member 9;cTAGE family member 15	MIA2;CTAGE6;CTAGE4;CTAGE8;CTAGE9;CTAGE15	-21.5349	1	1
Q00G26	-2.20121	0.308047	27.4257	1.00655e-07	5.30077e-05	Perilipin-5	PLIN5	-23.2441	1	1
Q9Y285	-2.33181	0.430427	14.414	8.19382e-05	0.00215753	Phenylalanine--tRNA ligase alpha subunit	FARSA	-13.5751	1	1
Q5XKK7	-2.38324	0.483464	13.414	0.000251172	0.00446493	Protein FAM219B	FAM219B	-11.959	1	1
Q76I76	-2.39109	0.389587	27.4148	1.38226e-06	0.000166385	Protein phosphatase Slingshot homolog 2	SSH2	-19.4645	1	1
Q14738	-2.46151	0.417768	28.414	2.31499e-06	0.000237879	Serine/threonine-protein phosphatase 2A 56 kDa regulatory subunit delta isoform	PPP2R5D	-18.7206	1	1
P28161	-2.52715	0.491977	13.414	0.000173	0.00352101	Glutathione S-transferase Mu 2	GSTM2	-12.4969	1	1
Q2TAL5	-2.54483	0.397371	28.414	5.80712e-07	0.000108161	Smoothelin-like protein 2	SMTNL2	-20.7157	1	1
O14907	-2.61382	0.50615	28.414	1.7003e-05	0.000770255	Tax1-binding protein 3	TAX1BP3	-15.8438	1	1
Q9NX40	-2.7506	0.425533	27.4467	5.82326e-07	0.000108161	OCIA domain-containing protein 1	OCIAD1	-20.7117	1	1
Q5JTH9	-2.79026	0.444171	27.4155	9.43853e-07	0.000132402	RRP12-like protein	RRP12	-20.0149	1	1
Q13362	-2.88669	0.451191	28.414	5.90482e-07	0.000108161	Serine/threonine-protein phosphatase 2A 56 kDa regulatory subunit gamma isoform	PPP2R5C	-20.6916	1	1
Q96L34	-2.9607	0.560243	28.414	1.22042e-05	0.000672032	MAP/microtubule affinity-regulating kinase 4	MARK4	-16.3223	1	1
P61328	-3.19069	0.625645	28.414	2.02932e-05	0.000841267	Fibroblast growth factor 12	FGF12	-15.5886	1	1
Q15722	-3.48457	0.533686	28.414	4.15679e-07	0.000103015	Leukotriene B4 receptor 1	LTB4R	-21.198	1	1
P46019	-3.50567	0.764765	28.414	8.3881e-05	0.00218142	Phosphorylase b kinase regulatory subunit alpha, liver isoform	PHKA2	-13.5413	1	1
Q8N0Z2	-3.65465	0.647306	28.414	4.53023e-06	0.000342662	Actin-binding Rho-activating protein	ABRA	-17.752	1	1
Q5VV17	-3.86615	0.779645	28.414	2.99185e-05	0.00112542	OTU domain-containing protein 1	OTUD1	-15.0286	1	1
P57059;A0A0B4J2F2	-4.29567	0.730268	14.414	3.54235e-05	0.0012489	Serine/threonine-protein kinase SIK1	SIK1;LOC102724428	-14.7849	1	1
D6RIA3	-4.31684	0.828566	28.414	1.49857e-05	0.000725687		LOC285556	-16.0261	1	1
O75431	-4.50262	0.867664	28.414	1.58621e-05	0.000750867	Metaxin-2	MTX2	-15.9441	1	1
Q5T848	-4.67647	0.857182	13.414	9.85658e-05	0.00242841	Probable G-protein coupled receptor 158	GPR158	-13.3086	1	1
P63220	-5.9468	0.923196	14.414	1.34375e-05	0.000698717	40S ribosomal protein S21	RPS21	-16.1834	1	1
Q96T51	3.53688	0.540997	13.414	1.62263e-05	0.000759573	RUN and FYVE domain-containing protein 1	RUFY1	15.9113	0	1
Q7Z3T8	2.57807	0.640382	13.414	0.00135658	0.0142526	Zinc finger FYVE domain-containing protein 16	ZFYVE16	9.52581	0	1
P40855	2.57804	0.673125	27.4194	0.000679357	0.00877954	Peroxisomal biogenesis factor 19	PEX19	10.5235	0	1
Q96EC8	2.26249	0.619484	13.414	0.00278795	0.023015	Protein YIPF6	YIPF6	8.48658	0	1
P35580	2.24158	0.487956	27.4234	8.78363e-05	0.00225643	Myosin-10	MYH10	13.4748	0	1
P36021	2.16923	0.586626	13.414	0.00255205	0.0218089	Monocarboxylate transporter 8	SLC16A2	8.61413	0	1
P63316	2.14427	0.525885	27.4372	0.000351823	0.00580198	Troponin C, slow skeletal and cardiac muscles	TNNC1	11.4729	0	1
Q9NZN8	2.05378	0.389567	27.4161	1.40302e-05	0.000712158	CCR4-NOT transcription complex subunit 2	CNOT2	16.1211	0	1
P08138	1.95708	0.432766	27.4158	0.000106623	0.00255229	Tumor necrosis factor receptor superfamily member 16	NGFR	13.1952	0	1
Q9BYF1	1.78385	0.458832	27.4271	0.000582827	0.00797225	Angiotensin-converting enzyme 2;Processed angiotensin-converting enzyme 2	ACE2	10.7446	0	1
P62328	1.72577	0.386893	28.414	0.000117645	0.00266473	Thymosin beta-4;Hematopoietic system regulatory peptide	TMSB4X	13.0533	0	1
P27361	1.71632	0.511288	28.414	0.00225411	0.0199507	Mitogen-activated protein kinase 3	MAPK3	8.79323	0	1
Q969E4;Q6IPX3;Q5H9L2	1.64112	0.386813	27.4153	0.000226367	0.00420124	Transcription elongation factor A protein-like 3;Transcription elongation factor A protein-like 6;Transcription elongation factor A protein-like 5	TCEAL3;TCEAL6;TCEAL5	12.1091	0	1
P55285	1.622	0.346379	27.4174	6.90939e-05	0.00192777	Cadherin-6	CDH6	13.8211	0	1
Q9Y262	1.60225	0.38872	27.419	0.00031278	0.00527832	Eukaryotic translation initiation factor 3 subunit L	EIF3L	11.6426	0	1
Q96A73	1.53641	0.356333	27.4194	0.000187991	0.00371834	Putative monooxygenase p33MONOX	KIAA1191	12.377	0	1
Q9NZM1	1.49395	0.449321	27.4151	0.00252166	0.021615	Myoferlin	MYOF	8.63141	0	1
Q9Y6N7	1.46369	0.36476	27.4274	0.000418293	0.00654632	Roundabout homolog 1	ROBO1	11.2232	0	1
Q8N556	1.43235	0.333349	28.414	0.000184023	0.00365701	Actin filament-associated protein 1	AFAP1	12.4078	0	1
Q6ZWE6	1.42931	0.331186	13.414	0.00078204	0.0098941	Pleckstrin homology domain-containing family M member 3	PLEKHM3	10.3205	0	1
P35398	1.41622	0.357787	27.4348	0.000483288	0.00699688	Nuclear receptor ROR-alpha	RORA	11.0148	0	1
Q92995	1.39525	0.293845	27.4172	5.78724e-05	0.00173993	Ubiquitin carboxyl-terminal hydrolase 13	USP13	14.0768	0	1
P48681	1.3857	0.259183	28.414	1.02989e-05	0.000597556	Nestin	NES	16.5672	0	1
P11137	1.37051	0.348796	27.4452	0.000521735	0.0074009	Microtubule-associated protein 2	MAP2	10.9044	0	1
P14621	1.36864	0.395103	27.4283	0.00176499	0.0169376	Acylphosphatase-2	ACYP2	9.14613	0	1
Q15121	1.35636	0.267711	27.421	2.44417e-05	0.000962364	Astrocytic phosphoprotein PEA-15	PEA15	15.3203	0	1
Q14141	1.25979	0.262188	27.4176	4.96384e-05	0.00157238	Septin-6	SEPT6	14.2982	0	1
Q16643	1.25711	0.405442	28.414	0.00433035	0.0306103	Drebrin	DBN1	7.8513	0	1
Q86V81	1.23619	0.356119	27.4161	0.00173283	0.0167441	THO complex subunit 4	ALYREF	9.17266	0	1
Q15032;Q9UBL0	1.23006	0.205275	28.414	1.76318e-06	0.000195481	R3H domain-containing protein 1;cAMP-regulated phosphoprotein 21	R3HDM1;ARPP21	19.1134	0	1
Q9NQC3	1.21791	0.338682	27.438	0.00125336	0.0135395	Reticulon-4	RTN4	9.63998	0	1
P20700	1.20886	0.381473	28.414	0.00364452	0.0274185	Lamin-B1	LMNB1	8.10006	0	1
Q86U70	1.18228	0.267053	28.414	0.000128914	0.00282873	LIM domain-binding protein 1	LDB1	12.9213	0	1
P84022	1.17229	0.211387	28.414	5.96036e-06	0.000440544	Mothers against decapentaplegic homolog 3	SMAD3	17.3562	0	1
P08670	1.15929	0.329691	27.4205	0.00154247	0.0155094	Vimentin	VIM	9.34054	0	1
Q14643	1.15296	0.285737	28.414	0.000374489	0.00600645	Inositol 1,4,5-trisphosphate receptor type 1	ITPR1	11.3828	0	1
Q8WY36	1.14315	0.307491	27.4168	0.000912925	0.0109663	HMG box transcription factor BBX	BBX	10.0972	0	1
Q9H987	1.14314	0.176767	28.414	4.90931e-07	0.000108161	Synaptopodin 2-like protein	SYNPO2L	20.958	0	1
Q9P0V9	1.13808	0.279519	27.4151	0.000357843	0.00584338	Septin-10	SEPT10	11.4484	0	1
Q5VSL9	1.12369	0.207502	28.414	8.52363e-06	0.000528089	Striatin-interacting protein 1	STRIP1	16.8401	0	1
Q15776	1.10618	0.242334	28.414	8.84384e-05	0.00225813	Zinc finger protein with KRAB and SCAN domains 8	ZKSCAN8	13.465	0	1
Q15019	1.10003	0.280383	27.4384	0.000530219	0.00747094	Septin-2	SEPT2	10.8811	0	1
Q96PE1	1.09747	0.310411	27.4306	0.00146699	0.0150375	G-protein coupled receptor 124	GPR124	9.41292	0	1
Q9P2K5	1.09433	0.165535	28.414	3.34492e-07	9.05853e-05	Myelin expression factor 2	MYEF2	21.5115	0	1
O43639	1.06251	0.222049	27.4162	5.23911e-05	0.00163499	Cytoplasmic protein NCK2	NCK2	14.2203	0	1
Q53F19	1.04652	0.271861	28.414	0.000616717	0.00827461	Uncharacterized protein C17orf85	C17orf85	10.6631	0	1
P43243	1.0304	0.177114	28.414	2.83425e-06	0.000265349	Matrin-3	MATR3	18.4286	0	1
Q15233	1.02445	0.186898	27.4276	7.96573e-06	0.000528089	Non-POU domain-containing octamer-binding protein	NONO	16.9378	0	1
Q00839	1.01795	0.219481	28.414	7.2318e-05	0.00197841	Heterogeneous nuclear ribonucleoprotein U	HNRNPU	13.7553	0	1
Q9HAK2	1.0127	0.287819	28.414	0.00148077	0.0150688	Transcription factor COE2	EBF2	9.39943	0	1
Q14526	1.00679	0.225422	27.417	0.000124015	0.00276442	Hypermethylated in cancer 1 protein	HIC1	12.9772	0	1
Q96CN4	0.984274	0.316281	27.4142	0.00431218	0.0305845	EVI5-like protein	EVI5L	7.85737	0	1
P49450	0.984123	0.274872	27.4481	0.00130527	0.0139133	Histone H3-like centromeric protein A	CENPA	9.58144	0	1
Q562E7	0.964707	0.250584	13.414	0.00190226	0.0178094	WD repeat-containing protein 81	WDR81	9.03807	0	1
Q9BSQ5	0.960702	0.243477	28.414	0.000476341	0.00696864	Cerebral cavernous malformations 2 protein	CCM2	11.0357	0	1
Q9Y618	0.942717	0.221522	28.414	0.000205889	0.00397895	Nuclear receptor corepressor 2	NCOR2	12.2458	0	1
P18206	0.939529	0.149972	28.414	8.4448e-07	0.000123869	Vinculin	VCL	20.1754	0	1
P08048;P17010	0.893943	0.206502	28.414	0.000168585	0.00349876	Zinc finger Y-chromosomal protein;Zinc finger X-chromosomal protein	ZFY;ZFX	12.5342	0	1
Q99442	0.891922	0.19939	27.4201	0.000121663	0.002741	Translocation protein SEC62	SEC62	13.0048	0	1
Q8IZL8	0.846841	0.198533	27.4153	0.00021291	0.00406599	Proline-, glutamic acid- and leucine-rich protein 1	PELP1	12.1975	0	1
Q96GY3	0.821008	0.232299	27.4197	0.0014724	0.0150564	Protein lin-37 homolog	LIN37	9.40761	0	1
Q9UJX6	0.815803	0.241274	13.414	0.00472398	0.0324139	Anaphase-promoting complex subunit 2	ANAPC2	7.72578	0	1
Q12846	0.804323	0.146162	27.4175	7.52438e-06	0.000525088	Syntaxin-4	STX4	17.02	0	1
Q13263	0.803289	0.158932	27.4306	2.52402e-05	0.00097557	Transcription intermediary factor 1-beta	TRIM28	15.2739	0	1
P23434	0.79316	0.196393	27.4184	0.00039059	0.00620964	Glycine cleavage system H protein, mitochondrial	GCSH	11.3221	0	1
Q15746	0.784827	0.280056	27.4155	0.00919973	0.0496903	Myosin light chain kinase, smooth muscle;Myosin light chain kinase, smooth muscle, deglutamylated form	MYLK	6.76419	0	1
Q8N5J2	0.767793	0.238195	27.4192	0.00326115	0.0256328	Protein FAM63A	FAM63A	8.26041	0	1
Q96RK0	0.737325	0.207085	28.414	0.00132666	0.0140786	Protein capicua homolog	CIC	9.55799	0	1
Q99426	0.734896	0.20837	28.414	0.00144889	0.0149246	Tubulin-folding cofactor B	TBCB	9.43084	0	1
A0FGR8	0.685208	0.201667	27.4152	0.00209364	0.0189688	Extended synaptotagmin-2	ESYT2	8.89977	0	1
Q6PID6	0.662572	0.190506	28.414	0.0016464	0.0162824	Tetratricopeptide repeat protein 33	TTC33	9.24647	0	1
Q96E39	0.658431	0.21101	27.4215	0.00422248	0.0301514	RNA binding motif protein, X-linked-like-1	RBMXL1	7.88769	0	1
Q9BX95	0.65295	0.221647	28.414	0.00636477	0.0390886	Sphingosine-1-phosphate phosphatase 1	SGPP1	7.29568	0	1
Q8WZ73	0.641327	0.221412	27.428	0.00732766	0.0424641	E3 ubiquitin-protein ligase rififylin	RFFL	7.09243	0	1
P35232	-0.571953	0.204339	27.446	0.00926864	0.0498707	Prohibitin	PHB	-6.75343	0	1
Q9P2R7	-0.687103	0.223728	27.438	0.00477076	0.0326816	Succinyl-CoA ligase [ADP-forming] subunit beta, mitochondrial	SUCLA2	-7.71157	0	1
P11766	-0.688757	0.223348	27.4281	0.00462451	0.0319919	Alcohol dehydrogenase class-3	ADH5	-7.75648	0	1
Q8N5D0	-0.725094	0.195872	28.414	0.000913638	0.0109663	WD and tetratricopeptide repeats protein 1	WDTC1	-10.0961	0	1
P49748	-0.738294	0.258956	27.4155	0.00818318	0.0458616	Very long-chain specific acyl-CoA dehydrogenase, mitochondrial	ACADVL	-6.93312	0	1
P60900	-0.751169	0.241956	28.414	0.00428709	0.0305093	Proteasome subunit alpha type-6	PSMA6	-7.86578	0	1
Q00325	-0.765357	0.241635	27.4152	0.00375439	0.0279456	Phosphate carrier protein, mitochondrial	SLC25A3	-8.05721	0	1
Q9UJF2	-0.767528	0.230252	27.4185	0.00246726	0.021388	Ras GTPase-activating protein nGAP	RASAL2	-8.66288	0	1
P24539	-0.770672	0.204842	27.4175	0.000812001	0.0101512	ATP synthase F(0) complex subunit B1, mitochondrial	ATP5F1	-10.2662	0	1
P08590	-0.772292	0.189887	27.4425	0.000361564	0.00588135	Myosin light chain 3	MYL3	-11.4335	0	1
P0DMV8;P0DMV9	-0.787232	0.234515	27.421	0.00232392	0.0203972	Heat shock 70 kDa protein 1A;Heat shock 70 kDa protein 1B	HSPA1A;HSPA1B	-8.74922	0	1
P40939	-0.789836	0.269388	28.414	0.00658717	0.0398732	Trifunctional enzyme subunit alpha, mitochondrial;Long-chain enoyl-CoA hydratase;Long chain 3-hydroxyacyl-CoA dehydrogenase	HADHA	-7.24613	0	1
Q15111	-0.817477	0.269999	28.414	0.00519655	0.0344231	Inactive phospholipase C-like protein 1	PLCL1	-7.58823	0	1
Q9UPR0	-0.834831	0.21768	27.417	0.000670215	0.00874184	Inactive phospholipase C-like protein 2	PLCL2	-10.5431	0	1
Q05639	-0.864943	0.228369	28.414	0.000727683	0.00929008	Elongation factor 1-alpha 2	EEF1A2	-10.4244	0	1
Q6GQQ9	-0.877134	0.206076	27.416	0.000218184	0.00412201	OTU domain-containing protein 7B	OTUD7B	-12.1622	0	1
O15021	-0.907762	0.212608	28.414	0.000198175	0.00386533	Microtubule-associated serine/threonine-protein kinase 4	MAST4	-12.3009	0	1
Q9NR19	-0.907834	0.179453	27.4219	2.4947e-05	0.000973166	Acetyl-coenzyme A synthetase, cytoplasmic	ACSS2	-15.2908	0	1
O75746	-0.908753	0.280379	28.414	0.00303327	0.0243412	Calcium-binding mitochondrial carrier protein Aralar1	SLC25A12	-8.36491	0	1
Q7Z5Q1	-0.910294	0.263431	27.4172	0.00180462	0.0171807	Cytoplasmic polyadenylation element-binding protein 2	CPEB2	-9.11409	0	1
P04075	-0.9195	0.197809	28.414	7.02764e-05	0.00194786	Fructose-bisphosphate aldolase A	ALDOA	-13.7966	0	1
P17540;P12532	-0.945553	0.238599	27.4358	0.000477326	0.00696864	Creatine kinase S-type, mitochondrial;Creatine kinase U-type, mitochondrial	CKMT2;CKMT1A	-11.0327	0	1
O15273	-0.962205	0.22489	27.4344	0.000205324	0.00397895	Telethonin	TCAP	-12.2498	0	1
P17540	-0.968232	0.261355	28.414	0.000906924	0.0109481	Creatine kinase S-type, mitochondrial	CKMT2	-10.1067	0	1
Q96Q15	-0.974654	0.321163	27.4159	0.00522346	0.0344753	Serine/threonine-protein kinase SMG1	SMG1	-7.58078	0	1
Q14204	-0.978077	0.22069	27.4443	0.000135793	0.00293384	Cytoplasmic dynein 1 heavy chain 1	DYNC1H1	-12.8463	0	1
P16615	-0.978126	0.285186	27.4166	0.00192822	0.0179328	Sarcoplasmic/endoplasmic reticulum calcium ATPase 2	ATP2A2	-9.01852	0	1
O76041	-0.995899	0.210499	27.4157	6.06203e-05	0.0017824	Nebulette	NEBL	-14.0098	0	1
Q9ULL8	-1.03251	0.200212	27.4162	1.91396e-05	0.000839948	Protein Shroom4	SHROOM4	-15.6731	0	1
Q9H4L5	-1.03457	0.27776	27.4261	0.000895901	0.0108461	Oxysterol-binding protein-related protein 3	OSBPL3	-10.1244	0	1
Q32MK0	-1.03723	0.215835	27.4472	4.94165e-05	0.00157238	Myosin light chain kinase 3	MYLK3	-14.3046	0	1
Q9H992	-1.03911	0.194785	27.4159	1.18467e-05	0.000665468	E3 ubiquitin-protein ligase MARCH7	MARCH7	-16.3652	0	1
Q5VTT5	-1.04007	0.249695	27.4374	0.000278117	0.00478247	Myomesin-3	MYOM3	-11.812	0	1
P55786;A6NEC2	-1.0431	0.228807	27.4445	9.63852e-05	0.00240279	Puromycin-sensitive aminopeptidase;Puromycin-sensitive aminopeptidase-like protein	NPEPPS;NPEPPSL1	-13.3408	0	1
P47985	-1.04583	0.305635	27.4142	0.00196818	0.0181841	Cytochrome b-c1 complex subunit Rieske, mitochondrial;Cytochrome b-c1 complex subunit 11	UQCRFS1	-8.98892	0	1
Q9NQL2	-1.05359	0.33268	28.414	0.00366256	0.0275051	Ras-related GTP-binding protein D	RRAGD	-8.09293	0	1
Q9Y2K2	-1.0579	0.223164	28.414	5.45687e-05	0.00168992	Serine/threonine-protein kinase SIK3	SIK3	-14.1616	0	1
Q99569	-1.06527	0.217312	27.4241	3.81423e-05	0.00131716	Plakophilin-4	PKP4	-14.6782	0	1
Q08357	-1.06528	0.212539	27.4154	2.83289e-05	0.00107522	Sodium-dependent phosphate transporter 2	SLC20A2	-15.1074	0	1
P60174	-1.07263	0.203059	28.414	1.22826e-05	0.000672032	Triosephosphate isomerase	TPI1	-16.313	0	1
P52298	-1.07785	0.263661	27.4152	0.000342458	0.00568022	Nuclear cap-binding protein subunit 2	NCBP2	-11.5118	0	1
Q13137	-1.09104	0.256318	27.4192	0.000218007	0.00412201	Calcium-binding and coiled-coil domain-containing protein 2	CALCOCO2	-12.1633	0	1
P09972	-1.09146	0.359132	28.414	0.00505008	0.0337714	Fructose-bisphosphate aldolase C	ALDOC	-7.62948	0	1
Q16836	-1.09639	0.284579	27.4242	0.000639651	0.0084478	Hydroxyacyl-coenzyme A dehydrogenase, mitochondrial	HADH	-10.6104	0	1
P33121	-1.1007	0.305614	27.4313	0.00123562	0.0134862	Long-chain-fatty-acid--CoA ligase 1	ACSL1	-9.66055	0	1
P52179	-1.10504	0.215115	27.4198	2.02006e-05	0.000841267	Myomesin-1	MYOM1	-15.5952	0	1
O00571	-1.15827	0.309002	27.4196	0.000842062	0.0103731	ATP-dependent RNA helicase DDX3X	DDX3X	-10.2138	0	1
P30556	-1.15841	0.4122	28.414	0.00886517	0.0481301	Type-1 angiotensin II receptor	AGTR1	-6.81764	0	1
O00763	-1.16264	0.250644	28.414	7.21996e-05	0.00197841	Acetyl-CoA carboxylase 2;Biotin carboxylase	ACACB	-13.7577	0	1
O14986	-1.19163	0.346196	27.4148	0.00186836	0.017531	Phosphatidylinositol 4-phosphate 5-kinase type-1 beta	PIP5K1B	-9.06401	0	1
P08237	-1.20627	0.301366	28.414	0.000408652	0.00642407	ATP-dependent 6-phosphofructokinase, muscle type	PFKM	-11.2568	0	1
Q5XKP0	-1.2071	0.30958	27.4405	0.000565234	0.00780764	Protein QIL1	QIL1	-10.7889	0	1
P40925	-1.21408	0.27065	28.414	0.000109793	0.00256977	Malate dehydrogenase, cytoplasmic	MDH1	-13.1529	0	1
Q9P2Q2	-1.23381	0.257885	28.414	4.83667e-05	0.00155549	FERM domain-containing protein 4A	FRMD4A	-14.3356	0	1
P17174	-1.2502	0.32129	27.4186	0.00057787	0.00793804	Aspartate aminotransferase, cytoplasmic	GOT1	-10.757	0	1
Q9H7C9	-1.29464	0.322709	27.4192	0.000419536	0.00654632	Mth938 domain-containing protein	AAMDC	-11.2189	0	1
Q93015	-1.29884	0.262412	27.4162	3.35519e-05	0.00120915	N-acetyltransferase 6	NAT6	-14.8632	0	1
Q684P5	-1.32556	0.244567	28.414	8.41324e-06	0.000528089	Rap1 GTPase-activating protein 2	RAP1GAP2	-16.8589	0	1
Q86VN1	-1.33527	0.285812	28.414	6.58983e-05	0.00186329	Vacuolar protein-sorting-associated protein 36	VPS36	-13.8894	0	1
Q14432	-1.34349	0.217178	27.4346	1.21167e-06	0.00015014	cGMP-inhibited 3,5-cyclic phosphodiesterase A	PDE3A	-19.6546	0	1
Q86TB3	-1.36127	0.358999	28.414	0.000719274	0.00926697	Alpha-protein kinase 2	ALPK2	-10.4412	0	1
P06732	-1.36779	0.238934	28.414	3.65447e-06	0.00030799	Creatine kinase M-type;Creatine kinase M-type, N-terminally processed	CKM	-18.0619	0	1
P12235	-1.38793	0.35309	27.4258	0.000520096	0.0074009	ADP/ATP translocase 1	SLC25A4	-10.9089	0	1
Q02487;Q14574	-1.39013	0.386203	27.4344	0.00124238	0.0134901	Desmocollin-2;Desmocollin-3	DSC2;DSC3	-9.65267	0	1
Q9NP61	-1.40879	0.401673	28.414	0.001525	0.0153704	ADP-ribosylation factor GTPase-activating protein 3	ARFGAP3	-9.35697	0	1
P08574	-1.47236	0.295221	27.4268	3.02686e-05	0.00112851	Cytochrome c1, heme protein, mitochondrial	CYC1	-15.0118	0	1
Q6GQQ9;Q8TE49	-1.51863	0.446696	13.414	0.00455698	0.0317331	OTU domain-containing protein 7B;OTU domain-containing protein 7A	OTUD7B;OTUD7A	-7.77771	0	1
Q96Q06	-1.52143	0.342394	28.414	0.000123274	0.00276252	Perilipin-4	PLIN4	-12.9858	0	1
P21397	-1.53121	0.31709	27.4162	4.65187e-05	0.00151925	Amine oxidase [flavin-containing] A	MAOA	-14.3918	0	1
P15259	-1.59686	0.309929	28.414	1.75636e-05	0.000787184	Phosphoglycerate mutase 2	PGAM2	-15.7971	0	1
Q9Y314	-1.60183	0.436812	28.414	0.0010018	0.0116269	Nitric oxide synthase-interacting protein	NOSIP	-9.96319	0	1
P80297	-1.6272	0.47769	13.414	0.00449777	0.0314336	Metallothionein-1X	MT1X	-7.79658	0	1
Q13522	-1.6996	0.332246	27.4203	2.14082e-05	0.000875656	Protein phosphatase 1 regulatory subunit 1A	PPP1R1A	-15.5115	0	1
P83111	-1.7204	0.378952	27.4185	0.000101649	0.00247542	Serine beta-lactamase-like protein LACTB, mitochondrial	LACTB	-13.2641	0	1
Q9H254	-1.74076	0.338932	27.437	2.02181e-05	0.000841267	Spectrin beta chain, non-erythrocytic 4	SPTBN4	-15.594	0	1
P47736	-1.83045	0.42058	27.4307	0.000168479	0.00349876	Rap1 GTPase-activating protein 1	RAP1GAP	-12.5351	0	1
P00156	-1.91143	0.525294	28.414	0.00107959	0.0122266	Cytochrome b	MT-CYB	-9.85531	0	1
P48651	-1.92839	0.647319	28.414	0.00586431	0.0371524	Phosphatidylserine synthase 1	PTDSS1	-7.41382	0	1
Q2KHT3	-2.07266	0.538807	27.4244	0.000649741	0.00855424	Protein CLEC16A	CLEC16A	-10.5878	0	1
Q9UIB8	-2.12042	0.551646	14.414	0.00170349	0.0164984	SLAM family member 5	CD84	-9.19729	0	1
Q9BRQ6	-2.2148	0.535727	27.4206	0.000302613	0.00518255	MICOS complex subunit MIC25	CHCHD6	-11.6902	0	1
Q9UDR5	-2.26558	0.541841	27.4371	0.000266534	0.00464011	Alpha-aminoadipic semialdehyde synthase, mitochondrial;Lysine ketoglutarate reductase;Saccharopine dehydrogenase	AASS	-11.8734	0	1
P55273	-2.43364	0.546532	14.414	0.000510267	0.0073121	Cyclin-dependent kinase 4 inhibitor D	CDKN2D	-10.9365	0	1
Q8WY41	-2.49202	0.519241	27.4245	5.03647e-05	0.00158348	Nanos homolog 1	NANOS1	-14.2772	0	1
Q7Z7G0	3.32187	0.811782	28.414	0.000320982	0.00536625	Target of Nesh-SH3	ABI3BP	11.6052	1
Q14767	3.30189	0.833496	27.4178	0.000479599	0.00696864	Latent-transforming growth factor beta-binding protein 2	LTBP2	11.0259	1
Q86X51	3.18224	0.852835	14.414	0.00213416	0.0191998	Uncharacterized protein CXorf67	CXorf67	8.87211	1
Q9H910	2.90415	0.851569	14.414	0.00407211	0.0294773	Hematological and neurological expressed 1-like protein	HN1L	7.94001	1
P08473	2.86836	0.710876	27.4196	0.000394411	0.00624682	Neprilysin	MME	11.308	1
Q13153	2.60335	0.546429	27.4291	5.53547e-05	0.00168992	Serine/threonine-protein kinase PAK 1	PAK1	14.1409	1
O94919	2.31038	0.434757	13.414	0.000126284	0.00279594	Endonuclease domain-containing 1 protein	ENDOD1	12.951	1
Q0P5P2	2.30423	0.539155	14.414	0.000725	0.00928397	Uncharacterized protein C17orf67	C17orf67	10.4297	1
O60437	2.2785	0.489678	27.4222	7.48387e-05	0.00200431	Periplakin	PPL	13.7059	1
P51692;P42229	2.27641	0.631551	28.414	0.00118181	0.0131026	Signal transducer and activator of transcription 5B;Signal transducer and activator of transcription 5A	STAT5B;STAT5A	9.72478	1
Q9Y281	2.23413	0.761619	27.4301	0.00669815	0.0402558	Cofilin-2	CFL2	7.22202	1
Q9Y3E2	2.172	0.48482	28.414	0.000111547	0.00258212	BolA-like protein 1	BOLA1	13.1301	1
P24864	2.13972	0.527561	14.414	0.00111585	0.0125362	G1/S-specific cyclin-E1	CCNE1	9.80764	1
Q8TDX7	2.09087	0.515324	28.414	0.000352553	0.00580198	Serine/threonine-protein kinase Nek7	NEK7	11.4699	1
O15439	2.06619	0.357893	27.417	3.64349e-06	0.00030799	Multidrug resistance-associated protein 4	ABCC4	18.0662	1
A6NI28	2.05966	0.661739	27.4163	0.00430687	0.0305845	Rho GTPase-activating protein 42	ARHGAP42	7.85914	1
Q96B18	2.05931	0.417281	13.414	0.000248647	0.00445765	Dapper homolog 3	DACT3	11.9736	1
P50479	2.04983	0.473016	27.4226	0.000177252	0.00355601	PDZ and LIM domain protein 4	PDLIM4	12.4619	1
Q9Y3A5	2.02082	0.629514	13.414	0.00659694	0.0398751	Ribosome maturation protein SBDS	SBDS	7.24399	1
Q96P47	1.98475	0.469016	14.414	0.000787636	0.00993506	Arf-GAP with GTPase, ANK repeat and PH domain-containing protein 3	AGAP3	10.3102	1
Q13322	1.96348	0.493268	27.4193	0.000455869	0.00688379	Growth factor receptor-bound protein 10	GRB10	11.0991	1
Q08431	1.88921	0.410373	27.4308	8.54857e-05	0.00220952	Lactadherin;Lactadherin short form;Medin	MFGE8	13.514	1
Q5TH69	1.8605	0.40599	27.4157	9.05824e-05	0.00229894	Brefeldin A-inhibited guanine nucleotide-exchange protein 3	ARFGEF3	13.4304	1
Q8IYB5	1.85499	0.318034	14.414	3.86866e-05	0.0013251	Stromal membrane-associated protein 1	SMAP1	14.6578	1
Q07954	1.79953	0.595398	14.414	0.00889163	0.0482116	Prolow-density lipoprotein receptor-related protein 1;Low-density lipoprotein receptor-related protein 1 85 kDa subunit;Low-density lipoprotein receptor-related protein 1 515 kDa subunit;Low-density lipoprotein receptor-related protein 1 intracellular domain	LRP1	6.81334	1
P54652	1.78011	0.446271	28.414	0.00042416	0.00659405	Heat shock-related 70 kDa protein 2	HSPA2	11.2031	1
Q9NQ86	1.7549	0.293145	27.4176	2.06274e-06	0.000217258	E3 ubiquitin-protein ligase TRIM36	TRIM36	18.887	1
Q6P9H4;G9CGD6	1.68393	0.384701	14.414	0.000591638	0.0080147	Connector enhancer of kinase suppressor of ras 3	CNKSR3	10.723	1
P36888	1.67082	0.365054	13.414	0.000479683	0.00696864	Receptor-type tyrosine-protein kinase FLT3	FLT3	11.0256	1
O43903	1.58011	0.433553	28.414	0.00106326	0.0120908	Growth arrest-specific protein 2	GAS2	9.87729	1
P29558	1.55275	0.376794	27.4373	0.000313216	0.00527832	RNA-binding motif, single-stranded-interacting protein 1	RBMS1	11.6406	1
Q13618	1.53432	0.369241	28.414	0.00027041	0.004669	Cullin-3	CUL3	11.8526	1
O60256	1.51738	0.29157	27.4215	1.68415e-05	0.000770255	Phosphoribosyl pyrophosphate synthase-associated protein 2	PRPSAP2	15.8576	1
Q9H8Y5	1.49952	0.291802	27.4176	2.01038e-05	0.000841267	Ankyrin repeat and zinc finger domain-containing protein 1	ANKZF1	15.6022	1
Q15796	1.49499	0.3762	28.414	0.000441576	0.00674967	Mothers against decapentaplegic homolog 2	SMAD2	11.1451	1
P20340	1.48969	0.332008	28.414	0.000109467	0.00256977	Ras-related protein Rab-6A	RAB6A	13.1572	1
Q92783	1.47623	0.301026	27.416	3.79663e-05	0.00131716	Signal transducing adapter molecule 1	STAM	14.6849	1
Q9NWM3	1.46619	0.343786	27.4147	0.000213288	0.00406599	CUE domain-containing protein 1	CUEDC1	12.1949	1
Q96IQ9	1.44672	0.409307	14.414	0.00317045	0.0251073	Zinc finger protein 414	ZNF414	8.3011	1
O43781	1.44168	0.291194	27.4342	3.33795e-05	0.00120915	Dual specificity tyrosine-phosphorylation-regulated kinase 3	DYRK3	14.8707	1
O00299	1.42437	0.408872	14.414	0.00351281	0.0266657	Chloride intracellular channel protein 1	CLIC1	8.15316	1
O94972	1.40499	0.462097	13.414	0.00918574	0.0496785	E3 ubiquitin-protein ligase TRIM37	TRIM37	6.76639	1
O75147	1.40166	0.260325	27.4224	1.0354e-05	0.000597556	Obscurin-like protein 1	OBSL1	16.5594	1
Q9C0E4	1.38364	0.374049	27.4295	0.000958015	0.0113056	Glutamate receptor-interacting protein 2	GRIP2	10.0277	1
Q9H792	1.32401	0.233942	28.414	4.36432e-06	0.000340498	Pseudopodium-enriched atypical kinase 1	PEAK1	17.8058	1
Q8N568	1.30819	0.282969	27.4181	8.1187e-05	0.0021512	Serine/threonine-protein kinase DCLK2	DCLK2	13.5884	1
Q9HAR2	1.30712	0.40729	28.414	0.00328951	0.0257597	Latrophilin-3	LPHN3	8.24791	1
Q96K31;Q96EF9	1.26832	0.377403	27.4143	0.00230202	0.0202896	Uncharacterized protein C8orf76;Zinc fingers and homeoboxes protein 1, isoform 2	C8orf76;ZHX1-C8orf76	8.76288	1
Q9UKI2	1.26084	0.381147	27.4195	0.00263198	0.0223559	Cdc42 effector protein 3	CDC42EP3	8.56964	1
Q9BY11	1.25377	0.345478	28.414	0.00110762	0.012477	Protein kinase C and casein kinase substrate in neurons protein 1	PACSIN1	9.81833	1
Q9NUJ3	1.25193	0.438637	27.4159	0.00812243	0.0456873	T-complex protein 11-like protein 1	TCP11L1	6.94387	1
Q9UP95	1.23971	0.25552	27.4141	4.37453e-05	0.00146269	Solute carrier family 12 member 4	SLC12A4	14.4805	1
Q9NZL6	1.20913	0.313606	27.4172	0.000634968	0.00843886	Ral guanine nucleotide dissociation stimulator-like 1	RGL1	10.621	1
Q9ULH0	1.20235	0.230926	27.4183	1.67346e-05	0.000770255	Kinase D-interacting substrate of 220 kDa	KIDINS220	15.8668	1
Q96DG6	1.19383	0.31689	27.4161	0.000801372	0.0100482	Carboxymethylenebutenolidase homolog	CMBL	10.2852	1
Q8NC56	1.18749	0.315664	28.414	0.00077902	0.00988558	LEM domain-containing protein 2	LEMD2	10.3261	1
Q13185	1.1832	0.266107	27.421	0.000130817	0.0028409	Chromobox protein homolog 3	CBX3	12.9002	1
Q15391	1.18103	0.354675	27.4246	0.00248914	0.0214892	P2Y purinoceptor 14	P2RY14	8.65014	1
O00161	1.16584	0.306273	27.4207	0.000722587	0.00928128	Synaptosomal-associated protein 23	SNAP23	10.4345	1
Q9BZC7	1.16554	0.221859	27.4163	1.47461e-05	0.000725687	ATP-binding cassette sub-family A member 2	ABCA2	16.0493	1
Q969Q1	1.12551	0.21595	28.414	1.49084e-05	0.000725687	E3 ubiquitin-protein ligase TRIM63	TRIM63	16.0335	1
Q8WUZ0	1.11852	0.255001	27.4147	0.000153843	0.00325698	B-cell CLL/lymphoma 7 protein family member C	BCL7C	12.6663	1
P27824	1.09116	0.295009	28.414	0.000921245	0.0109949	Calnexin	CANX	10.0841	1
Q8TC76	1.07196	0.170524	28.414	7.96852e-07	0.000123869	Protein FAM110B	FAM110B	20.2592	1
Q8IXS6	1.07024	0.330947	28.414	0.00309011	0.0246255	Paralemmin-2	PALM2	8.33812	1
O00505	1.06989	0.286074	27.4164	0.000861218	0.0105776	Importin subunit alpha-4	KPNA3	10.1813	1
Q5H9M0	1.0668	0.324327	28.414	0.00268206	0.022509	PWWP domain-containing protein MUM1L1	MUM1L1	8.54245	1
Q14CW9	1.05459	0.292336	14.414	0.00273775	0.0227948	Ataxin-7-like protein 3	ATXN7L3	8.51279	1
Q8IW50	1.0529	0.280639	27.4217	0.00083452	0.0103104	Protein FAM219A	FAM219A	10.2268	1
Q8N3V7	1.04957	0.149497	27.4448	1.37884e-07	6.45453e-05	Synaptopodin	SYNPO	22.79	1
Q7Z698	1.02664	0.264096	28.414	0.000557177	0.00774715	Sprouty-related, EVH1 domain-containing protein 2	SPRED2	10.8096	1
Q15772	1.01439	0.171183	27.4479	2.41411e-06	0.000242158	Striated muscle preferentially expressed protein kinase	SPEG	18.6601	1
Q92786	0.99878	0.173688	27.4187	3.87157e-06	0.000313672	Prospero homeobox protein 1	PROX1	17.9787	1
P51114	0.99696	0.213784	28.414	6.74465e-05	0.00189435	Fragile X mental retardation syndrome-related protein 1	FXR1	13.8559	1
Q93062	0.990175	0.333759	27.4413	0.00617212	0.0385714	RNA-binding protein with multiple splicing	RBPMS	7.34002	1
Q9H0W5	0.988126	0.294641	27.4171	0.00234323	0.020524	Coiled-coil domain-containing protein 8	CCDC8	8.73728	1
Q8N3D4	0.979904	0.185467	27.4174	1.35995e-05	0.000698717	EH domain-binding protein 1-like protein 1	EHBP1L1	16.1661	1
Q13163	0.979035	0.295495	14.414	0.00495301	0.0333872	Dual specificity mitogen-activated protein kinase kinase 5	MAP2K5	7.65748	1
Q9H147	0.978132	0.347365	28.414	0.00874662	0.0479437	Deoxynucleotidyltransferase terminal-interacting protein 1	DNTTIP1	6.83706	1
P36957	0.950822	0.270009	27.4172	0.00152225	0.0153704	Dihydrolipoyllysine-residue succinyltransferase component of 2-oxoglutarate dehydrogenase complex, mitochondrial	DLST	9.35958	1
Q08AE8	0.945725	0.240958	27.4197	0.000528519	0.00747094	Protein spire homolog 1	SPIRE1	10.8858	1
Q96SL1	0.938695	0.307585	27.422	0.00500697	0.0335914	Disrupted in renal carcinoma protein 2	DIRC2	7.64185	1
P23511	0.905757	0.206298	28.414	0.000142494	0.00303195	Nuclear transcription factor Y subunit alpha	NFYA	12.7768	1
Q71H61	0.895065	0.297064	27.4218	0.00551051	0.0358268	Immunoglobulin-like domain-containing receptor 2	ILDR2	7.5036	1
Q6P5Q4	0.857898	0.252121	27.4399	0.0020653	0.0188336	Leiomodin-2	LMOD2	8.91943	1
Q6VY07	0.838351	0.234967	27.4192	0.00134925	0.0142191	Phosphofurin acidic cluster sorting protein 1	PACS1	9.53363	1
Q96MT3	0.7861	0.258086	28.414	0.00496621	0.0334228	Prickle-like protein 1	PRICKLE1	7.65364	1
O00562	0.776275	0.270382	27.4195	0.00779665	0.0443882	Membrane-associated phosphatidylinositol transfer protein 1	PITPNM1	7.00293	1
Q9UIF9	-0.730835	0.208636	27.4208	0.00159675	0.0159033	Bromodomain adjacent to zinc finger domain protein 2A	BAZ2A	-9.29065	1
P98177	-0.794155	0.247963	27.4204	0.00343531	0.0264588	Forkhead box protein O4	FOXO4	-8.18535	1
O94811	-0.806321	0.208247	27.4208	0.000608003	0.00818376	Tubulin polymerization-promoting protein	TPPP	-10.6836	1
Q96JG6	-0.858648	0.22854	27.4168	0.00082315	0.0102601	Coiled-coil domain-containing protein 132	CCDC132	-10.2466	1
Q05D32	-0.861351	0.302839	27.4177	0.0083181	0.0464161	CTD small phosphatase-like protein 2	CTDSPL2	-6.90953	1
Q96AP7	-0.864015	0.302461	27.4153	0.00807377	0.0455352	Endothelial cell-selective adhesion molecule	ESAM	-6.95254	1
Q8IY17	-0.880815	0.205083	27.4148	0.000196733	0.00385505	Neuropathy target esterase	PNPLA6	-12.3115	1
Q8TF74	-0.899765	0.272931	27.4238	0.00270855	0.0225963	WAS/WASL-interacting protein family member 2	WIPF2	-8.52826	1
Q96CV9	-0.925171	0.289559	27.419	0.00350189	0.0266308	Optineurin	OPTN	-8.15765	1
P49841	-0.965875	0.247306	27.4159	0.000556309	0.00774715	Glycogen synthase kinase-3 beta	GSK3B	-10.8118	1
Q9NWV8	-0.994458	0.335499	28.414	0.00608486	0.0383765	BRISC and BRCA1-A complex member 1	BABAM1	-7.36056	1
Q8N699	-0.997989	0.235448	27.4196	0.000228738	0.00422664	Myc target protein 1	MYCT1	-12.094	1
Q9NYJ8	-1.0771	0.270113	27.4162	0.000447515	0.00680643	TGF-beta-activated kinase 1 and MAP3K7-binding protein 2	TAB2	-11.1258	1
P16157	-1.10061	0.372913	27.4255	0.00641071	0.0391993	Ankyrin-1	ANK1	-7.2853	1
Q9C0I3	-1.10717	0.303832	28.414	0.00106472	0.0120908	Serine-rich coiled-coil domain-containing protein 1	CCSER1	-9.87531	1
P04792	-1.12881	0.382776	27.4242	0.00644838	0.0393725	Heat shock protein beta-1	HSPB1	-7.27685	1
Q16875	-1.1543	0.353767	27.4236	0.00295084	0.0238159	6-phosphofructo-2-kinase/fructose-2,6-bisphosphatase 3;6-phosphofructo-2-kinase;Fructose-2,6-bisphosphatase	PFKFB3	-8.40466	1
Q8N961	-1.15981	0.379325	27.4325	0.00493505	0.0333294	Ankyrin repeat and BTB/POZ domain-containing protein 2	ABTB2	-7.66272	1
Q13045	-1.16916	0.353125	27.4269	0.00261225	0.0222332	Protein flightless-1 homolog	FLII	-8.58049	1
Q9HAN9	-1.17422	0.320484	28.414	0.00101028	0.0116932	Nicotinamide/nicotinic acid mononucleotide adenylyltransferase 1	NMNAT1	-9.95103	1
Q9UGJ0	-1.22035	0.291431	27.4163	0.00026248	0.00460761	5-AMP-activated protein kinase subunit gamma-2	PRKAG2	-11.8955	1
Q9P275	-1.22232	0.319883	28.414	0.000665191	0.00870325	Ubiquitin carboxyl-terminal hydrolase 36	USP36	-10.5539	1
P53814	-1.22363	0.371432	28.414	0.00264726	0.0223658	Smoothelin	SMTN	-8.56129	1
P49840	-1.22757	0.290228	28.414	0.000220954	0.00414115	Glycogen synthase kinase-3 alpha	GSK3A	-12.144	1
O60268	-1.2334	0.353592	14.414	0.00348092	0.0266097	Uncharacterized protein KIAA0513	KIAA0513	-8.16632	1
Q92569	-1.24174	0.392814	13.414	0.00725903	0.0422407	Phosphatidylinositol 3-kinase regulatory subunit gamma	PIK3R3	-7.10601	1
P15408	-1.24338	0.357885	28.414	0.00166239	0.0163069	Fos-related antigen 2	FOSL2	-9.23253	1
P51957	-1.25524	0.30398	27.4286	0.000306421	0.00522653	Serine/threonine-protein kinase Nek4	NEK4	-11.6722	1
Q5SV97	-1.28758	0.25254	28.414	2.03677e-05	0.000841267	PGC-1 and ERR-induced regulator in muscle protein 1	PERM1	-15.5834	1
P53367	-1.32218	0.405212	27.422	0.00295072	0.0238159	Arfaptin-1	ARFIP1	-8.40472	1
Q8N6C5	-1.32516	0.42186	21.4156	0.00485065	0.0331212	Immunoglobulin superfamily member 1	IGSF1	-7.68761	1
Q96BH1	-1.3303	0.26083	27.4176	2.23143e-05	0.000903946	E3 ubiquitin-protein ligase RNF25	RNF25	-15.4517	1
Q6ZNJ1	-1.33055	0.277464	28.414	4.69179e-05	0.0015205	Neurobeachin-like protein 2	NBEAL2	-14.3795	1
P60981	-1.34528	0.463594	27.4155	0.00723538	0.0422407	Destrin	DSTN	-7.11071	1
O95785	-1.34813	0.387736	28.414	0.00165081	0.0162877	Protein Wiz	WIZ	-9.24261	1
O43847	-1.37681	0.326856	28.414	0.000231667	0.00426207	Nardilysin	NRD1	-12.0757	1
O14545	-1.40553	0.344956	27.4207	0.000354911	0.00581805	TRAF-type zinc finger domain-containing protein 1	TRAFD1	-11.4603	1
P49137	-1.40762	0.389139	28.414	0.00114268	0.0127695	MAP kinase-activated protein kinase 2	MAPKAPK2	-9.77336	1
Q96L93	-1.4083	0.445857	27.428	0.00383669	0.0283189	Kinesin-like protein KIF16B	KIF16B	-8.02592	1
P34910	-1.42244	0.466474	28.414	0.00492345	0.0333294	Protein EVI2B	EVI2B	-7.66612	1
Q09161	-1.4294	0.494893	27.4326	0.00747476	0.0431978	Nuclear cap-binding protein subunit 1	NCBP1	-7.06376	1
Q15042	-1.43212	0.457529	27.4197	0.00412118	0.0296795	Rab3 GTPase-activating protein catalytic subunit	RAB3GAP1	-7.92273	1
Q9Y496	-1.4537	0.430089	27.4161	0.00219074	0.0195129	Kinesin-like protein KIF3A	KIF3A	-8.83437	1
Q9H7P6	-1.46345	0.45898	27.4219	0.00356029	0.0269291	Multivesicular body subunit 12B	MVB12B	-8.13379	1
Q07889	-1.48727	0.501021	27.4319	0.00614718	0.0385714	Son of sevenless homolog 1	SOS1	-7.34586	1
P13796	-1.49591	0.490505	28.414	0.00491863	0.0333294	Plastin-2	LCP1	-7.66753	1
Q9NY65	-1.50326	0.390195	27.4332	0.000639546	0.0084478	Tubulin alpha-8 chain	TUBA8	-10.6107	1
Q13772	-1.51098	0.338052	13.414	0.000585733	0.00798606	Nuclear receptor coactivator 4	NCOA4	-10.7375	1
Q9BYG5	-1.51972	0.375042	13.414	0.00129003	0.0137942	Partitioning defective 6 homolog beta	PARD6B	-9.59838	1
Q8TBM8	-1.53293	0.525392	28.414	0.00682235	0.0405396	DnaJ homolog subfamily B member 14	DNAJB14	-7.19552	1
P08567	-1.53845	0.388844	27.4458	0.000485349	0.00700266	Pleckstrin	PLEK	-11.0087	1
Q07890	-1.55351	0.518009	27.4303	0.00570312	0.0365712	Son of sevenless homolog 2	SOS2	-7.45403	1
P50749	-1.58375	0.460967	28.414	0.00183774	0.0173816	Ras association domain-containing protein 2	RASSF2	-9.08785	1
P30291	-1.60176	0.552684	27.4246	0.00729962	0.0423599	Wee1-like protein kinase	WEE1	-7.09796	1
Q9NPY3	-1.61861	0.293395	27.4141	7.25198e-06	0.000518702	Complement component C1q receptor	CD93	-17.0732	1
O00423	-1.62789	0.472739	27.4181	0.00186121	0.0175028	Echinoderm microtubule-associated protein-like 1	EML1	-9.06955	1
Q8TB61	-1.64785	0.505405	28.414	0.00288743	0.0236668	Adenosine 3-phospho 5-phosphosulfate transporter 1	SLC35B2	-8.436	1
P39880	-1.65853	0.39231	28.414	0.000222214	0.00414243	Homeobox protein cut-like 1	CUX1	-12.1358	1
Q17R89	-1.67533	0.473594	28.414	0.00140921	0.0146592	Rho GTPase-activating protein 44	ARHGAP44	-9.4709	1
Q99460	-1.68093	0.498779	28.414	0.00217842	0.0194442	26S proteasome non-ATPase regulatory subunit 1	PSMD1	-8.8425	1
O43310	-1.6967	0.474785	14.414	0.00293067	0.0237883	CBP80/20-dependent translation initiation factor	CTIF	-8.41456	1
Q9BWH2	-1.73634	0.481504	27.4149	0.00122211	0.0134082	FUN14 domain-containing protein 2	FUNDC2	-9.67641	1
Q6ZVM7	-1.74826	0.408846	27.4153	0.000206947	0.00398114	TOM1-like protein 2	TOM1L2	-12.2384	1
Q9H4L7	-1.75793	0.502998	28.414	0.00157517	0.0157994	SWI/SNF-related matrix-associated actin-dependent regulator of chromatin subfamily A containing DEAD/H box 1	SMARCAD1	-9.31028	1
Q9NUQ8	-1.76121	0.460883	28.414	0.000664736	0.00870325	ATP-binding cassette sub-family F member 3	ABCF3	-10.5549	1
O14618	-1.77788	0.483405	27.4168	0.00101334	0.0116964	Copper chaperone for superoxide dismutase	CCS	-9.94667	1
O60493	-1.79288	0.453087	28.414	0.00046211	0.00695047	Sorting nexin-3	SNX3	-11.0795	1
P15880	-1.88345	0.383339	28.414	3.39183e-05	0.001211	40S ribosomal protein S2	RPS2	-14.8476	1
P78371	-1.88924	0.506949	27.4172	0.000891568	0.0108247	T-complex protein 1 subunit beta	CCT2	-10.1314	1
P78362	-1.93226	0.613402	27.4336	0.00391926	0.0286664	SRSF protein kinase 2;SRSF protein kinase 2 N-terminal;SRSF protein kinase 2 C-terminal	SRPK2	-7.9952	1
Q6PJW8	-1.94509	0.443198	14.414	0.000578443	0.00793804	Consortin	CNST	-10.7555	1
Q12972	-1.9451	0.605721	14.414	0.00608277	0.0383765	Nuclear inhibitor of protein phosphatase 1;Activator of RNA decay	PPP1R8	-7.36106	1
Q8IZR5	-1.96203	0.606046	13.414	0.00625454	0.0388076	CKLF-like MARVEL transmembrane domain-containing protein 4	CMTM4	-7.32088	1
Q13155	-1.97761	0.616129	28.414	0.003286	0.0257597	Aminoacyl tRNA synthase complex-interacting multifunctional protein 2	AIMP2	-8.24945	1
P02730	-1.99947	0.713803	27.4307	0.0092247	0.0496978	Band 3 anion transport protein	SLC4A1	-6.76028	1
Q13098	-2.04381	0.544615	27.4479	0.000831482	0.010303	COP9 signalosome complex subunit 1	GPS1	-10.232	1
Q9BRR9	-2.06377	0.536715	28.414	0.000623797	0.00834304	Rho GTPase-activating protein 9	ARHGAP9	-10.6466	1
P05023	-2.07232	0.401319	27.4479	1.87345e-05	0.000830828	Sodium/potassium-transporting ATPase subunit alpha-1	ATP1A1	-15.7039	1
O95373	-2.07551	0.519372	27.4322	0.000437012	0.00671946	Importin-7	IPO7	-11.16	1
Q9UIQ6	-2.08223	0.6836	27.4416	0.00507755	0.033895	Leucyl-cystinyl aminopeptidase;Leucyl-cystinyl aminopeptidase, pregnancy serum form	LNPEP	-7.62165	1
P36382	-2.10495	0.626576	27.4396	0.00230719	0.0202927	Gap junction alpha-5 protein	GJA5	-8.75965	1
Q14289	-2.11913	0.602976	14.414	0.00330156	0.0258061	Protein-tyrosine kinase 2-beta	PTK2B	-8.24264	1
Q9BZX2	-2.12179	0.604419	14.414	0.00332818	0.025966	Uridine-cytidine kinase 2	UCK2	-8.23105	1
Q9HBI1	-2.16411	0.414209	28.414	1.4393e-05	0.000721876	Beta-parvin	PARVB	-16.0843	1
P62308;A8MWD9	-2.17776	0.720988	27.4363	0.0054078	0.0354325	Small nuclear ribonucleoprotein G;Putative small nuclear ribonucleoprotein G-like protein 15	SNRPG;SNRPGP15	-7.53074	1
P25685	-2.20862	0.770193	28.414	0.00771238	0.0442164	DnaJ homolog subfamily B member 1	DNAJB1	-7.01861	1
O75995	-2.21367	0.657007	14.414	0.00442316	0.031058	SAM and SH3 domain-containing protein 3	SASH3	-7.82071	1
O60669	-2.25896	0.543147	28.414	0.000267721	0.00464161	Monocarboxylate transporter 2	SLC16A7	-11.867	1
Q9NX55	-2.26894	0.718969	14.414	0.00680043	0.0405324	Huntingtin-interacting protein K	HYPK	-7.20016	1
P30273	-2.2864	0.631978	28.414	0.00114091	0.0127695	High affinity immunoglobulin epsilon receptor subunit gamma	FCER1G	-9.7756	1
Q7Z333	-2.28999	0.505616	27.4154	0.000104673	0.00251993	Probable helicase senataxin	SETX	-13.2218	1
Q9Y5U2	-2.29744	0.551883	28.414	0.000264912	0.00463101	Protein TSSC4	TSSC4	-11.8822	1
Q86VZ5	-2.33328	0.65224	14.414	0.00290885	0.02375	Phosphatidylcholine:ceramide cholinephosphotransferase 1	SGMS1	-8.42533	1
P39687	-2.34871	0.650421	27.4186	0.00120621	0.0133031	Acidic leucine-rich nuclear phosphoprotein 32 family member A	ANP32A	-9.6953	1
P49789	-2.37154	0.635177	27.4177	0.000875394	0.0106634	Bis(5-adenosyl)-triphosphatase	FHIT	-10.1578	1
P02511	-2.4243	0.575556	27.4348	0.000245417	0.00441856	Alpha-crystallin B chain	CRYAB	-11.9925	1
Q01658	-2.42756	0.540116	27.4405	0.000114714	0.00261237	Protein Dr1	DR1	-13.0897	1
P42336	-2.42902	0.692579	27.4272	0.00157882	0.0157994	Phosphatidylinositol 4,5-bisphosphate 3-kinase catalytic subunit alpha isoform	PIK3CA	-9.30694	1
O75022	-2.42954	0.541522	14.414	0.000477888	0.00696864	Leukocyte immunoglobulin-like receptor subfamily B member 3	LILRB3	-11.031	1
P62753	-2.52888	0.683877	27.4313	0.000961009	0.0113093	40S ribosomal protein S6	RPS6	-10.0232	1
Q9Y5B9	-2.53344	0.56831	27.4281	0.000126757	0.00279594	FACT complex subunit SPT16	SUPT16H	-12.9457	1
O15440	-2.53778	0.56443	14.414	0.000468962	0.00695681	Multidrug resistance-associated protein 5	ABCC5	-11.0582	1
Q99584	-2.55099	0.733328	28.414	0.00164347	0.0162824	Protein S100-A13	S100A13	-9.24904	1
Q9UJM3	-2.58001	0.513685	14.414	0.000170874	0.00351167	ERBB receptor feedback inhibitor 1	ERRFI1	-12.5148	1
Q5T8D3	-2.59441	0.66486	28.414	0.000535456	0.00751958	Acyl-CoA-binding domain-containing protein 5	ACBD5	-10.8669	1
Q9UHV9	-2.62528	0.708743	13.414	0.00252097	0.021615	Prefoldin subunit 2	PFDN2	-8.6318	1
Q9UHI6	-2.69725	0.583546	14.414	0.000367227	0.00592769	Probable ATP-dependent RNA helicase DDX20	DDX20	-11.411	1
Q16644	-2.75083	0.606361	28.414	9.5518e-05	0.00239534	MAP kinase-activated protein kinase 3	MAPKAPK3	-13.3539	1
Q92903	-2.78558	0.697549	14.414	0.0012636	0.0136152	Phosphatidate cytidylyltransferase 1	CDS1	-9.62825	1
O94808	-2.84934	0.713827	27.4389	0.000442181	0.00674967	Glutamine--fructose-6-phosphate aminotransferase [isomerizing] 2	GFPT2	-11.1431	1
O00160	-2.9041	0.649434	28.414	0.000114107	0.00261237	Unconventional myosin-If	MYO1F	-13.0973	1
Q9H8T0	-2.95722	0.896823	27.4268	0.00270312	0.0225963	AKT-interacting protein	AKTIP	-8.53116	1
O00238	-2.95931	0.68663	14.414	0.000675238	0.00877954	Bone morphogenetic protein receptor type-1B	BMPR1B	-10.5323	1
Q5VSY0	-3.05755	0.770752	27.423	0.00047255	0.00696864	G kinase-anchoring protein 1	GKAP1	-11.0472	1
Q9NZU5	-3.10434	0.627243	27.4205	3.35794e-05	0.00120915	LIM and cysteine-rich domains protein 1	LMCD1	-14.8621	1
Q13619	-3.23772	0.67296	28.414	4.49257e-05	0.00149033	Cullin-4A	CUL4A	-14.4421	1
Q7L591	-3.32636	0.680737	14.414	0.000221163	0.00414115	Docking protein 3	DOK3	-12.1426	1
P24666	-3.47432	0.694954	14.414	0.000178525	0.00356458	Low molecular weight phosphotyrosine protein phosphatase	ACP1	-12.4516	1
Q8TE02	-3.5002	0.61078	14.414	4.64154e-05	0.00151925	Elongator complex protein 5	ELP5	-14.395	1
O75348	-3.72579	0.736439	14.414	0.00015947	0.00335924	V-type proton ATPase subunit G 1	ATP6V1G1	-12.6144	1
P18847	-3.74622	1.17924	14.414	0.00651905	0.0395746	Cyclic AMP-dependent transcription factor ATF-3	ATF3	-7.26112	1
Q7Z6P3	-3.75274	0.975948	14.414	0.00169867	0.0164984	Ras-related protein Rab-44	RAB44	-9.20138	1
P48444	-3.85906	0.960198	26.4336	0.000434115	0.00669936	Coatomer subunit delta	ARCN1	-11.1696	1
Q9ULQ1	-3.98587	1.05924	23.414	0.000988235	0.0115012	Two pore calcium channel protein 1	TPCN1	-9.98286	1
P06702	-4.13179	0.909963	27.4349	0.000101326	0.00247542	Protein S100-A9	S100A9	-13.2687	1
Q7Z7K6	-4.41338	1.19842	26.414	0.00104417	0.0119216	Centromere protein V	CENPV	-9.90343	1
P05109	-4.9368	0.979784	14.414	0.000165759	0.00347433	Protein S100-A8;Protein S100-A8, N-terminally processed	S100A8	-12.5586	1
P26651	-5.09074	0.881739	28.414	3.19713e-06	0.000286585	Tristetraprolin	ZFP36	-18.2548	1
Q14206	-5.28779	0.908975	14.414	3.97604e-05	0.00135089	Calcipressin-2	RCAN2	-14.6183	1
P30874	3.16874	0.99146	13.414	0.00678088	0.0405324	Somatostatin receptor type 2	SSTR2	7.20431	0
Q96S15	2.70345	0.602083	13.414	0.000563756	0.00780764	WD repeat-containing protein 24	WDR24	10.7926	0
Q13308	2.64209	0.804566	27.4188	0.0027985	0.0230275	Inactive tyrosine-protein kinase 7	PTK7	8.48113	0
Q92913	2.43084	0.643471	14.414	0.00194477	0.0180073	Fibroblast growth factor 13	FGF13	9.00618	0
Q9NP98	2.36802	0.801177	28.414	0.00621304	0.038664	Myozenin-1	MYOZ1	7.33048	0
Q9ULT0	2.0138	0.628585	13.414	0.00668004	0.0402043	Tetratricopeptide repeat protein 7A	TTC7A	7.22593	0
P07451	1.97416	0.597386	28.414	0.00257817	0.0219875	Carbonic anhydrase 3	CA3	8.59944	0
Q9HAJ7	1.94644	0.605997	13.414	0.00657328	0.0398463	Histone deacetylase complex subunit SAP30L	SAP30L	7.24917	0
P35749	1.8494	0.58555	27.4354	0.00383815	0.0283189	Myosin-11	MYH11	8.02537	0
Q9UPZ9	1.61326	0.395343	13.414	0.00122159	0.0134082	Serine/threonine-protein kinase ICK	ICK	9.67702	0
Q01668	1.61122	0.549629	27.4155	0.00673199	0.040344	Voltage-dependent L-type calcium channel subunit alpha-1D	CACNA1D	7.21475	0
Q6UX71	1.53385	0.458291	27.4182	0.002384	0.0208378	Plexin domain-containing protein 2	PLXDC2	8.7124	0
P53999	1.50434	0.425881	28.414	0.00142841	0.0148224	Activated RNA polymerase II transcriptional coactivator p15	SUB1	9.45137	0
P25116	1.49281	0.502801	27.4195	0.00614105	0.0385714	Proteinase-activated receptor 1	F2R	7.3473	0
Q5VZK9	1.49225	0.48094	27.4204	0.00441196	0.031031	Leucine-rich repeat-containing protein 16A	LRRC16A	7.82437	0
Q9H694	1.48206	0.453928	27.4155	0.00293613	0.0237883	Protein bicaudal C homolog 1	BICC1	8.41187	0
Q96G01	1.47837	0.431601	14.414	0.00395117	0.0287501	Protein bicaudal D homolog 1	BICD1	7.9835	0
P30040	1.42436	0.440915	28.414	0.00311705	0.0247776	Endoplasmic reticulum resident protein 29	ERP29	8.3256	0
P20962	1.41515	0.392758	14.414	0.0027618	0.0229045	Parathymosin	PTMS	8.50017	0
Q9BQI5	1.39238	0.349057	13.414	0.00145585	0.0149597	SH3-containing GRB2-like protein 3-interacting protein 1	SGIP1	9.42392	0
Q14195	1.38715	0.490063	28.414	0.00844057	0.0468513	Dihydropyrimidinase-related protein 3	DPYSL3	6.88844	0
Q4LE39	1.35799	0.347122	13.414	0.00168721	0.0164542	AT-rich interactive domain-containing protein 4B	ARID4B	9.21114	0
Q86VQ0	1.3087	0.356857	27.4247	0.00104136	0.0119216	Lebercilin	LCA5	9.90732	0
Q9UKL0	1.27831	0.373247	13.414	0.00433882	0.0306188	REST corepressor 1	RCOR1	7.84848	0
P25101	1.27353	0.381338	27.4161	0.0024287	0.0211408	Endothelin-1 receptor	EDNRA	8.6856	0
O76074	1.27024	0.417383	27.4186	0.00511345	0.0339794	cGMP-specific 3,5-cyclic phosphodiesterase	PDE5A	7.61149	0
O75531	1.25856	0.444481	28.414	0.0084205	0.0468015	Barrier-to-autointegration factor;Barrier-to-autointegration factor, N-terminally processed	BANF1	6.89188	0
P22105;Q16473	1.22452	0.381612	27.4276	0.00338239	0.0262776	Tenascin-X;Putative tenascin-XA	TNXB;TNXA	8.20774	0
Q8WUY3	1.2227	0.378637	13.414	0.00635579	0.0390886	Protein prune homolog 2	PRUNE2	7.29771	0
Q12797	1.20141	0.410082	19.4146	0.0084645	0.0469223	Aspartyl/asparaginyl beta-hydroxylase	ASPH	6.88436	0
P55209	1.19749	0.400736	27.4294	0.00585629	0.0371524	Nucleosome assembly protein 1-like 1	NAP1L1	7.4158	0
Q5HYK7	1.18545	0.310837	28.414	0.000678502	0.00877954	SH3 domain-containing protein 19	SH3D19	10.5254	0
P48050	1.18077	0.389405	21.414	0.00624354	0.0387965	Inward rectifier potassium channel 4	KCNJ4	7.32342	0
Q9P0K7	1.16195	0.372328	27.4276	0.00421765	0.0301514	Ankycorbin	RAI14	7.88935	0
Q9Y490	1.15903	0.284862	28.414	0.000341877	0.00568022	Talin-1	TLN1	11.5142	0
P17480	1.13214	0.296428	14.414	0.0017893	0.0170937	Nucleolar transcription factor 1	UBTF	9.12639	0
Q9ULV3	1.13188	0.306712	28.414	0.000941972	0.011179	Cip1-interacting zinc finger protein	CIZ1	10.052	0
O15075	1.13118	0.354607	28.414	0.00345542	0.0265386	Serine/threonine-protein kinase DCLK1	DCLK1	8.17692	0
Q9UHB6	1.12715	0.330472	27.4223	0.00202443	0.0185411	LIM domain and actin-binding protein 1	LIMA1	8.94827	0
O75955	1.12649	0.397864	27.4172	0.00858105	0.0472574	Flotillin-1	FLOT1	6.86463	0
O94923	1.09012	0.346218	27.4159	0.00393504	0.0287319	D-glucuronyl C5-epimerase	GLCE	7.98941	0
Q9NR12	1.07675	0.327509	27.4243	0.00277106	0.0229361	PDZ and LIM domain protein 7	PDLIM7	8.49535	0
Q9P0B6	1.06666	0.326096	13.414	0.00585776	0.0371524	Coiled-coil domain-containing protein 167	CCDC167	7.41544	0
P49407	1.06545	0.353995	28.414	0.00543373	0.0354371	Beta-arrestin-1	ARRB1	7.52384	0
Q06587	1.0649	0.343395	28.414	0.00432482	0.0306103	E3 ubiquitin-protein ligase RING1	RING1	7.85314	0
P56962	1.03739	0.300262	27.4298	0.00180656	0.0171807	Syntaxin-17	STX17	9.11254	0
Q7L8J4	1.01603	0.231205	28.414	0.000140963	0.0030146	SH3 domain-binding protein 5-like	SH3BP5L	12.7924	0
P0DP25;P0DP24;P0DP23	0.999415	0.317366	28.414	0.0038321	0.0283189			8.02765	0
O00264	0.992363	0.29241	28.414	0.00204916	0.018727	Membrane-associated progesterone receptor component 1	PGRMC1	8.93075	0
Q5VT52	0.969813	0.154678	27.416	9.74239e-07	0.000132402	Regulation of nuclear pre-mRNA domain-containing protein 2	RPRD2	19.9692	0
Q9UBS4	0.963633	0.281173	27.4195	0.00194087	0.0180073	DnaJ homolog subfamily B member 11	DNAJB11	9.00908	0
Q00613	0.962596	0.32116	27.4218	0.00572891	0.0366807	Heat shock factor protein 1	HSF1	7.44752	0
O94762	0.95481	0.208282	28.414	8.38254e-05	0.00218142	ATP-dependent DNA helicase Q5	RECQL5	13.5423	0
Q9UNE7	0.949685	0.203075	28.414	6.50586e-05	0.00186076	E3 ubiquitin-protein ligase CHIP	STUB1	13.9079	0
Q92805	0.940227	0.236656	27.4163	0.000465234	0.00695047	Golgin subfamily A member 1	GOLGA1	11.0698	0
Q147X3	0.932517	0.284275	27.4165	0.0028239	0.0231912	N-alpha-acetyltransferase 30	NAA30	8.46809	0
Q8TEW8	0.930595	0.293491	27.4232	0.00372204	0.0277539	Partitioning defective 3 homolog B	PARD3B	8.06969	0
Q13563	0.929753	0.320881	28.414	0.00716887	0.0421141	Polycystin-2	PKD2	7.12404	0
Q2M1K9	0.927325	0.245105	14.414	0.0019227	0.0179328	Zinc finger protein 423	ZNF423	9.02265	0
P54253	0.925889	0.228824	28.414	0.000363289	0.00588667	Ataxin-1	ATXN1	11.4266	0
P04626	0.922372	0.325411	27.4196	0.00851611	0.0471008	Receptor tyrosine-protein kinase erbB-2	ERBB2	6.87559	0
Q6Q6R5	0.914933	0.313082	27.4143	0.00688359	0.0407884	Cysteine-rich protein 3	CRIP3	7.18262	0
Q9NZJ4	0.909926	0.290008	28.414	0.00394505	0.0287501	Sacsin	SACS	7.98574	0
Q8WXI9	0.897661	0.223631	28.414	0.000396331	0.00625371	Transcriptional repressor p66-beta	GATAD2B	11.301	0
Q9H3P2	0.892938	0.278459	13.414	0.00664102	0.0400266	Negative elongation factor A	NELFA	7.23438	0
Q1W6H9	0.885875	0.314228	27.4197	0.00883487	0.0480895	Protein FAM110C	FAM110C	6.82258	0
Q6P1L5	0.885141	0.25257	27.4298	0.00158958	0.0158694	Protein FAM117B	FAM117B	9.29714	0
Q96T23	0.885014	0.220965	27.4207	0.000426893	0.00661213	Remodeling and spacing factor 1	RSF1	11.1938	0
Q32MZ4	0.883197	0.260621	27.4156	0.00214192	0.0191998	Leucine-rich repeat flightless-interacting protein 1	LRRFIP1	8.86688	0
O15173	0.88311	0.259672	27.4281	0.00207596	0.0188492	Membrane-associated progesterone receptor component 2	PGRMC2	8.91201	0
P09525	0.881783	0.276857	28.414	0.00349935	0.0266308	Annexin A4	ANXA4	8.1587	0
Q9H1H9	0.877708	0.26553	27.4178	0.00264908	0.0223658	Kinesin-like protein KIF13A	KIF13A	8.56029	0
O95573	0.877514	0.201784	27.4172	0.000170183	0.00351167	Long-chain-fatty-acid--CoA ligase 3	ACSL3	12.5206	0
Q9UFC0	0.870069	0.252306	27.4456	0.00183594	0.0173816	Leucine-rich repeat and WD repeat-containing protein 1	LRWD1	9.08926	0
P51178	0.869638	0.235977	28.414	0.00095473	0.0112985	1-phosphatidylinositol 4,5-bisphosphate phosphodiesterase delta-1	PLCD1	10.0326	0
P18433	0.866572	0.292071	27.4291	0.00616991	0.0385714	Receptor-type tyrosine-protein phosphatase alpha	PTPRA	7.34053	0
P22415;Q15853	0.856365	0.215525	27.4166	0.000464694	0.00695047	Upstream stimulatory factor 1;Upstream stimulatory factor 2	USF1;USF2	11.0714	0
O00308	0.853404	0.288768	27.4167	0.00635036	0.0390886	NEDD4-like E3 ubiquitin-protein ligase WWP2	WWP2	7.29895	0
Q8TAF3	0.852285	0.155874	27.4333	8.25669e-06	0.000528089	WD repeat-containing protein 48	WDR48	16.886	0
P23497	0.849388	0.195914	27.4253	0.000176272	0.00355328	Nuclear autoantigen Sp-100	SP100	12.4699	0
Q9BR39	0.845671	0.166815	27.4434	2.41895e-05	0.00096142	Junctophilin-2	JPH2	15.3353	0
O43432	0.845529	0.248582	27.4248	0.00207331	0.0188492	Eukaryotic translation initiation factor 4 gamma 3	EIF4G3	8.91385	0
Q96NY7	0.84239	0.275508	27.4167	0.00493652	0.0333294	Chloride intracellular channel protein 6	CLIC6	7.66229	0
Q16082	0.837951	0.292846	27.4373	0.0079774	0.0451125	Heat shock protein beta-2	HSPB2	6.96987	0
Q9NYZ1;Q96ET8	0.834059	0.292576	27.435	0.00818608	0.0458616	Golgi apparatus membrane protein TVP23 homolog B;Golgi apparatus membrane protein TVP23 homolog C	TVP23B;TVP23C	6.93261	0
Q8NFD5	0.831132	0.197964	28.414	0.000240571	0.00436865	AT-rich interactive domain-containing protein 1B	ARID1B	12.0212	0
Q96JP5	0.830528	0.284436	27.4181	0.00692396	0.0409265	E3 ubiquitin-protein ligase ZFP91	ZFP91	7.17419	0
Q6P2E9	0.829839	0.190989	27.4155	0.00017196	0.00351683	Enhancer of mRNA-decapping protein 4	EDC4	12.5056	0
O00151	0.829797	0.178402	27.4276	7.51677e-05	0.00200431	PDZ and LIM domain protein 1	PDLIM1	13.6995	0
Q68DQ2	0.829732	0.264025	28.414	0.00389513	0.0285892	Very large A-kinase anchor protein	CRYBG3	8.00411	0
P51991	0.826689	0.228537	27.4192	0.00118668	0.013122	Heterogeneous nuclear ribonucleoprotein A3	HNRNPA3	9.71885	0
Q15057	0.825847	0.272028	27.4159	0.00520896	0.0344511	Arf-GAP with coiled-coil, ANK repeat and PH domain-containing protein 2	ACAP2	7.58479	0
O60229	0.825765	0.213238	27.4216	0.000607067	0.00818376	Kalirin	KALRN	10.6859	0
P49589	0.824952	0.237801	28.414	0.00168494	0.0164542	Cysteine--tRNA ligase, cytoplasmic	CARS	9.21309	0
Q15477	0.824125	0.291405	27.4174	0.00864809	0.047545	Helicase SKI2W	SKIV2L	6.8534	0
Q15124	0.822269	0.200581	28.414	0.000314651	0.00528137	Phosphoglucomutase-like protein 5	PGM5	11.634	0
Q8NAP3	0.820263	0.184473	27.4171	0.00013079	0.0028409	Zinc finger and BTB domain-containing protein 38	ZBTB38	12.9005	0
Q9UPY8	0.81977	0.276254	27.4304	0.00616284	0.0385714	Microtubule-associated protein RP/EB family member 3	MAPRE3	7.34219	0
Q16658	0.817572	0.277404	27.4255	0.00647634	0.039486	Fascin	FSCN1	7.27061	0
O60524	0.817291	0.276199	27.4314	0.00629057	0.0389166	Nuclear export mediator factor NEMF	NEMF	7.31259	0
P29692	0.816599	0.264037	27.4177	0.0045238	0.0315542	Elongation factor 1-delta	EEF1D	7.78825	0
A2AJT9	0.805421	0.17126	27.4278	6.53672e-05	0.00186076	Uncharacterized protein CXorf23	CXorf23	13.9011	0
P53384	0.797039	0.224706	28.414	0.00137434	0.014366	Cytosolic Fe-S cluster assembly factor NUBP1	NUBP1	9.50705	0
O00712	0.793985	0.200898	28.414	0.000468174	0.00695681	Nuclear factor 1 B-type	NFIB	11.0607	0
P31323	0.791473	0.174557	27.4198	0.000103214	0.00249908	cAMP-dependent protein kinase type II-beta regulatory subunit	PRKAR2B	13.2421	0
Q0ZGT2	0.782338	0.187653	28.414	0.000260521	0.00459237	Nexilin	NEXN	11.9063	0
Q8N7R7	0.777834	0.197836	27.4192	0.000518998	0.0074009	Cyclin-Y-like protein 1	CCNYL1	10.912	0
Q92630;Q9NR20	0.777656	0.2705	27.4181	0.00772448	0.0442164	Dual specificity tyrosine-phosphorylation-regulated kinase 2;Dual specificity tyrosine-phosphorylation-regulated kinase 4	DYRK2;DYRK4	7.01635	0
Q96SB4	0.773327	0.244617	27.4176	0.00381142	0.0282703	SRSF protein kinase 1	SRPK1	8.03546	0
Q9UKS6	0.768482	0.223963	28.414	0.00185902	0.0175028	Protein kinase C and casein kinase substrate in neurons protein 3	PACSIN3	9.07124	0
Q13425	0.758701	0.168363	27.4243	0.000111237	0.00258212	Beta-2-syntrophin	SNTB2	13.1341	0
Q92610	0.757309	0.215191	28.414	0.00147811	0.0150688	Zinc finger protein 592	ZNF592	9.40203	0
Q5T0B9	0.75683	0.209986	27.4164	0.0012281	0.0134389	Zinc finger protein 362	ZNF362	9.66936	0
Q6ZUT6	0.754597	0.202114	27.4169	0.000875746	0.0106634	Uncharacterized protein C15orf52	C15orf52	10.1572	0
P08047	0.753026	0.21154	27.4341	0.0013776	0.014366	Transcription factor Sp1	SP1	9.50362	0
Q02543	0.752108	0.243767	28.414	0.00449904	0.0314336	60S ribosomal protein L18a	RPL18A	7.79617	0
Q92769	0.751279	0.189477	28.414	0.000452285	0.00685423	Histone deacetylase 2	HDAC2	11.1105	0
O95816	0.750386	0.178033	27.4191	0.000243828	0.00440879	BAG family molecular chaperone regulator 2	BAG2	12.0018	0
Q06210	0.74363	0.244458	28.414	0.00501519	0.0335914	Glutamine--fructose-6-phosphate aminotransferase [isomerizing] 1	GFPT1	7.63948	0
O00268	0.738979	0.246145	27.4205	0.00565956	0.0364583	Transcription initiation factor TFIID subunit 4	TAF4	7.46509	0
P24534	0.738888	0.234974	27.4148	0.00397575	0.028879	Elongation factor 1-beta	EEF1B2	7.97456	0
Q86YV5	0.73849	0.232001	27.4212	0.00360862	0.0272457	Tyrosine-protein kinase SgK223	SGK223	8.11434	0
Q13884	0.733145	0.250487	27.4234	0.00680645	0.0405324	Beta-1-syntrophin	SNTB1	7.19888	0
P22626	0.731939	0.198375	27.4253	0.000982083	0.0114613	Heterogeneous nuclear ribonucleoproteins A2/B1	HNRNPA2B1	9.99187	0
Q15059	0.731102	0.240049	27.4182	0.00508465	0.033895	Bromodomain-containing protein 3	BRD3	7.61964	0
Q86UU1	0.730195	0.250633	27.4329	0.00703235	0.0413789	Pleckstrin homology-like domain family B member 1	PHLDB1	7.15178	0
Q6ZSR9	0.717778	0.218453	28.414	0.00270648	0.0225963	Uncharacterized protein FLJ45252		8.52937	0
O75923	0.715685	0.212359	28.414	0.00217793	0.0194442	Dysferlin	DYSF	8.84283	0
P17661	0.709665	0.221965	28.414	0.00339243	0.0262776	Desmin	DES	8.20347	0
Q9Y4F5	0.708596	0.149329	27.4419	5.82315e-05	0.00173993	Centrosomal protein of 170 kDa protein B	CEP170B	14.0678	0
P51531	0.702472	0.216517	27.4229	0.00309207	0.0246255	Probable global transcription activator SNF2L2	SMARCA2	8.33721	0
Q9BTC0	0.690483	0.21895	27.4149	0.00388658	0.0285762	Death-inducer obliterator 1	DIDO1	8.00728	0
Q76N32	0.690061	0.170216	27.4156	0.000374958	0.00600645	Centrosomal protein of 68 kDa	CEP68	11.381	0
Q7Z309	0.686834	0.206877	28.414	0.00247854	0.0214416	Protein FAM122B	FAM122B	8.6563	0
Q13496	0.685604	0.169593	27.4275	0.000386258	0.00616403	Myotubularin	MTM1	11.3381	0
O75379	0.669493	0.207705	27.429	0.00326101	0.0256328	Vesicle-associated membrane protein 4	VAMP4	8.26046	0
Q9NW07	0.669161	0.211621	28.414	0.00370838	0.0277503	Zinc finger protein 358	ZNF358	8.075	0
O95218	0.668562	0.229785	28.414	0.00696072	0.0410147	Zinc finger Ran-binding domain-containing protein 2	ZRANB2	7.16655	0
Q9H7P9	0.66635	0.213407	27.4267	0.00420031	0.030095	Pleckstrin homology domain-containing family G member 2	PLEKHG2	7.89529	0
Q96L91	0.663452	0.228861	27.4236	0.00728583	0.0423382	E1A-binding protein p400	EP400	7.10069	0
Q9Y4E1	0.656433	0.200725	27.4275	0.00289567	0.0236882	WASH complex subunit FAM21C	FAM21C	8.43189	0
P41236	0.652528	0.22719	27.4252	0.00777415	0.0443866	Protein phosphatase inhibitor 2	PPP1R2	7.0071	0
Q8ND76	0.650942	0.151166	27.4487	0.000190479	0.00374994	Cyclin-Y	CCNY	12.3581	0
Q92630	0.647554	0.21376	27.4147	0.00529386	0.03474	Dual specificity tyrosine-phosphorylation-regulated kinase 2	DYRK2	7.56146	0
Q92614	0.64664	0.143196	27.4257	0.00010843	0.00256639	Unconventional myosin-XVIIIa	MYO18A	13.1709	0
P27348	0.644011	0.192806	27.4165	0.00242514	0.0211408	14-3-3 protein theta	YWHAQ	8.68772	0
Q9UBI9	0.642765	0.217639	27.417	0.00638105	0.0391081	Headcase protein homolog	HECA	7.29199	0
Q14157	0.642247	0.155606	27.4295	0.000308015	0.00523254	Ubiquitin-associated protein 2-like	UBAP2L	11.6647	0
Q6UUV7	0.639026	0.189634	27.4238	0.00224821	0.0199405	CREB-regulated transcription coactivator 3	CRTC3	8.79701	0
Q9BXJ9	0.636193	0.227087	27.415	0.00921875	0.0496978	N-alpha-acetyltransferase 15, NatA auxiliary subunit	NAA15	6.76121	0
Q8IU81	0.633289	0.186015	28.414	0.00199283	0.0183295	Interferon regulatory factor 2-binding protein 1	IRF2BP1	8.97097	0
Q99700	0.628424	0.218811	27.4392	0.00777529	0.0443866	Ataxin-2	ATXN2	7.00689	0
Q14558	0.623976	0.215122	27.4331	0.00725536	0.0422407	Phosphoribosyl pyrophosphate synthase-associated protein 1	PRPSAP1	7.10674	0
Q5T5U3	0.620695	0.204557	27.4151	0.00522899	0.0344753	Rho GTPase-activating protein 21	ARHGAP21	7.57925	0
Q641Q2	0.618595	0.20335	28.414	0.00501435	0.0335914	WASH complex subunit FAM21A	FAM21A	7.63972	0
Q5SW79	0.615692	0.184658	27.4252	0.00246173	0.0213841	Centrosomal protein of 170 kDa	CEP170	8.66611	0
P06748	0.613256	0.207671	27.4158	0.00638652	0.0391081	Nucleophosmin	NPM1	7.29075	0
P51858	0.611783	0.21367	28.414	0.0077957	0.0443882	Hepatoma-derived growth factor	HDGF	7.00311	0
Q6NXT1	0.611629	0.214837	28.414	0.00811086	0.0456832	Ankyrin repeat domain-containing protein 54	ANKRD54	6.94593	0
P16220	0.611395	0.216655	27.415	0.0087772	0.0479437	Cyclic AMP-responsive element-binding protein 1	CREB1	6.83202	0
Q9Y4F3	0.611361	0.19974	27.4155	0.00489767	0.0333294	Meiosis arrest female protein 1	KIAA0430	7.67369	0
Q9UH62	0.6112	0.193996	27.4251	0.00391504	0.0286664	Armadillo repeat-containing X-linked protein 3	ARMCX3	7.99676	0
Q15696	0.606484	0.211586	27.418	0.00788517	0.0447109	U2 small nuclear ribonucleoprotein auxiliary factor 35 kDa subunit-related protein 2	ZRSR2	6.98664	0
Q02880	0.600498	0.166777	27.4173	0.00123958	0.0134901	DNA topoisomerase 2-beta	TOP2B	9.65593	0
Q96PK6	0.598989	0.185435	27.4305	0.00320454	0.0253013	RNA-binding protein 14	RBM14	8.28567	0
P38646	0.596824	0.189047	27.4166	0.00385342	0.0283819	Stress-70 protein, mitochondrial	HSPA9	8.01964	0
P41236;Q6NXS1	0.596392	0.209727	27.419	0.00832989	0.0464204	Protein phosphatase inhibitor 2;Protein phosphatase inhibitor 2-like protein 3	PPP1R2;PPP1R2P3	6.90749	0
Q15435	0.590133	0.166055	28.414	0.00135002	0.0142191	Protein phosphatase 1 regulatory subunit 7	PPP1R7	9.5328	0
Q8TAD8	0.589754	0.198384	27.4216	0.00608369	0.0383765	Smad nuclear-interacting protein 1	SNIP1	7.36084	0
O95365	0.58216	0.193989	27.4182	0.00567673	0.0365131	Zinc finger and BTB domain-containing protein 7A	ZBTB7A	7.46072	0
Q01130	0.577179	0.195917	27.4178	0.00649625	0.0395501	Serine/arginine-rich splicing factor 2	SRSF2	7.26618	0
Q8NE71	0.575992	0.153409	27.416	0.000828592	0.0102975	ATP-binding cassette sub-family F member 1	ABCF1	10.2371	0
Q13424	0.57213	0.172653	28.414	0.00251871	0.021615	Alpha-1-syntrophin	SNTA1	8.6331	0
Q9HC35	0.566677	0.180893	27.4151	0.0040956	0.0295965	Echinoderm microtubule-associated protein-like 4	EML4	7.93171	0
Q9UN36	0.566288	0.199987	27.4194	0.00857498	0.0472574	Protein NDRG2	NDRG2	6.86565	0
Q9UQR1	0.565327	0.184165	28.414	0.00467951	0.0322137	Zinc finger protein 148	ZNF148	7.73943	0
P49023	0.55557	0.192428	27.4245	0.00749698	0.0432668	Paxillin	PXN	7.05948	0
O43524	0.555386	0.167059	27.4159	0.00252423	0.021615	Forkhead box protein O3	FOXO3	8.62994	0
Q711Q0	0.55445	0.197531	28.414	0.00893831	0.0484025	Uncharacterized protein C10orf71	C10orf71	6.80578	0
Q8NEY8	0.553445	0.184261	27.4166	0.00564073	0.0363926	Periphilin-1	PPHLN1	7.4699	0
Q14247	0.552141	0.1535	27.4149	0.00125132	0.0135395	Src substrate cortactin	CTTN	9.64234	0
Q86VR2	0.550983	0.188724	27.4165	0.00693072	0.0409265	Protein FAM134C	FAM134C	7.17278	0
P31749	0.544391	0.160617	27.4244	0.00213831	0.0191998	RAC-alpha serine/threonine-protein kinase	AKT1	8.86932	0
Q01082	0.53815	0.151603	28.414	0.00136467	0.0143019	Spectrin beta chain, non-erythrocytic 1	SPTBN1	9.51723	0
Q9P2F8	0.529721	0.187051	28.414	0.00841155	0.0468015	Signal-induced proliferation-associated 1-like protein 2	SIPA1L2	6.89341	0
Q9UMS6	0.526503	0.150961	27.4458	0.00165936	0.0163069	Synaptopodin-2	SYNPO2	9.23515	0
P78347	0.517648	0.151916	28.414	0.00197753	0.0182305	General transcription factor II-I	GTF2I	8.98208	0
Q6GYQ0	0.509102	0.180039	27.4176	0.00865584	0.047545	Ral GTPase-activating protein subunit alpha-1	RALGAPA1	6.85211	0
Q5U651	-0.50494	0.175622	27.4255	0.00771828	0.0442164	Ras-interacting protein 1	RASIP1	-7.0175	0
Q9ULT8	-0.526642	0.169516	28.414	0.00426391	0.0303957	E3 ubiquitin-protein ligase HECTD1	HECTD1	-7.87361	0
Q2M1Z3	-0.546958	0.178595	27.415	0.00487638	0.0332431	Rho GTPase-activating protein 31	ARHGAP31	-7.67997	0
Q92609	-0.568634	0.187452	27.4279	0.00523836	0.0344831	TBC1 domain family member 5	TBC1D5	-7.57667	0
Q92545	-0.574967	0.186213	27.4146	0.00458143	0.0318026	Transmembrane protein 131	TMEM131	-7.76999	0
P08134	-0.581199	0.192576	27.4145	0.00544391	0.0354485	Rho-related GTP-binding protein RhoC	RHOC	-7.52114	0
Q01804	-0.585269	0.190202	27.417	0.00470341	0.0323254	OTU domain-containing protein 4	OTUD4	-7.73208	0
Q9Y6D5	-0.591248	0.14952	27.4403	0.000488273	0.0070208	Brefeldin A-inhibited guanine nucleotide-exchange protein 2	ARFGEF2	-11	0
Q7Z401	-0.610082	0.190865	28.414	0.00339931	0.0262776	C-myc promoter-binding protein	DENND4A	-8.20054	0
Q9UBF8	-0.61062	0.175116	27.4147	0.00166437	0.0163069	Phosphatidylinositol 4-kinase beta	PI4KB	-9.23081	0
P21796	-0.632162	0.222675	28.414	0.00827022	0.0462102	Voltage-dependent anion-selective channel protein 1	VDAC1	-6.91786	0
Q9NYF3	-0.642662	0.153783	28.414	0.000253583	0.00448885	Protein FAM53C	FAM53C	-11.9453	0
P00441	-0.652832	0.217586	27.4164	0.00568618	0.0365181	Superoxide dismutase [Cu-Zn]	SOD1	-7.45833	0
P48047	-0.67767	0.219482	27.4189	0.00458205	0.0318026	ATP synthase subunit O, mitochondrial	ATP5O	-7.76979	0
Q7L9B9	-0.682666	0.214027	28.414	0.00345827	0.0265386	Endonuclease/exonuclease/phosphatase family domain-containing protein 1	EEPD1	-8.17574	0
O15068	-0.705764	0.182545	28.414	0.0005896	0.00801285	Guanine nucleotide exchange factor DBS	MCF2L	-10.728	0
P45880	-0.731645	0.243186	27.4381	0.00556932	0.0360977	Voltage-dependent anion-selective channel protein 2	VDAC2	-7.48828	0
Q16891	-0.735984	0.254264	28.414	0.0072207	0.0422407	MICOS complex subunit MIC60	IMMT	-7.11365	0
Q9Y277	-0.736546	0.251355	28.414	0.00661419	0.039922	Voltage-dependent anion-selective channel protein 3	VDAC3	-7.24022	0
Q14896	-0.750809	0.248725	27.4312	0.00543374	0.0354371	Myosin-binding protein C, cardiac-type	MYBPC3	-7.52384	0
Q9BXK5	-0.755696	0.238952	27.4171	0.00380031	0.0282376	Bcl-2-like protein 13	BCL2L13	-8.03967	0
Q2M3C7	-0.755875	0.262109	27.4351	0.00755632	0.0435496	A-kinase anchor protein SPHKAP	SPHKAP	-7.0481	0
P06744	-0.760553	0.207337	27.4178	0.00103917	0.0119216	Glucose-6-phosphate isomerase	GPI	-9.91035	0
Q9H2U2	-0.763311	0.255842	28.414	0.00579957	0.0369646	Inorganic pyrophosphatase 2, mitochondrial	PPA2	-7.42984	0
P14618	-0.769537	0.23567	27.4378	0.00293159	0.0237883	Pyruvate kinase PKM	PKM	-8.4141	0
P63302	-0.774362	0.246758	27.4449	0.00403681	0.0292721	Selenoprotein W	SEPW1	-7.95257	0
Q9NSK0	-0.774751	0.250265	27.4161	0.00449064	0.0314336	Kinesin light chain 4	KLC4	-7.79886	0
Q9H9C1	-0.774875	0.200751	27.4156	0.000627859	0.00837078	Spermatogenesis-defective protein 39 homolog	VIPAS39	-10.6373	0
P04049	-0.782508	0.228104	27.4203	0.00192447	0.0179328	RAF proto-oncogene serine/threonine-protein kinase	RAF1	-9.02132	0
Q99959	-0.783732	0.258558	28.414	0.00515198	0.0341816	Plakophilin-2	PKP2	-7.60066	0
Q14980	-0.784875	0.258992	27.4167	0.00527869	0.0346944	Nuclear mitotic apparatus protein 1	NUMA1	-7.5656	0
Q9P265	-0.793674	0.273303	27.4201	0.00719693	0.0421706	Disco-interacting protein 2 homolog B	DIP2B	-7.1184	0
Q07352	-0.800571	0.279611	27.4181	0.00794671	0.0449993	Zinc finger protein 36, C3H1 type-like 1	ZFP36L1	-6.97543	0
P99999	-0.811913	0.270979	28.414	0.00561982	0.0363691	Cytochrome c	CYCS	-7.47526	0
P48735	-0.816398	0.247073	27.4314	0.00265611	0.0223804	Isocitrate dehydrogenase [NADP], mitochondrial	IDH2	-8.55647	0
Q9BYW2	-0.823129	0.274728	27.4144	0.00574527	0.0367296	Histone-lysine N-methyltransferase SETD2	SETD2	-7.44341	0
Q6PJI9	-0.826895	0.254859	27.416	0.0030919	0.0246255	WD repeat-containing protein 59	WDR59	-8.33729	0
P23467	-0.844195	0.179165	27.4149	6.38756e-05	0.00184321	Receptor-type tyrosine-protein phosphatase beta	PTPRB	-13.9344	0
P50747	-0.84433	0.299141	27.4184	0.00876511	0.0479437	Biotin--protein ligase;Biotin--[methylmalonyl-CoA-carboxytransferase] ligase;Biotin--[propionyl-CoA-carboxylase [ATP-hydrolyzing]] ligase;Biotin--[methylcrotonoyl-CoA-carboxylase] ligase;Biotin--[acetyl-CoA-carboxylase] ligase	HLCS	-6.83401	0
Q8WUM0	-0.846728	0.259675	27.4263	0.00296693	0.023869	Nuclear pore complex protein Nup133	NUP133	-8.39682	0
Q96PX6	-0.847906	0.286616	27.4303	0.00630197	0.0389299	Coiled-coil domain-containing protein 85A	CCDC85A	-7.30998	0
P17987	-0.850851	0.291538	28.414	0.00680906	0.0405324	T-complex protein 1 subunit alpha	TCP1	-7.19833	0
Q9NPB8	-0.851808	0.241424	27.4143	0.00149579	0.015185	Glycerophosphocholine phosphodiesterase GPCPD1	GPCPD1	-9.38488	0
Q9H0J9	-0.858053	0.242278	27.435	0.00144387	0.0149246	Poly [ADP-ribose] polymerase 12	PARP12	-9.43584	0
P46020	-0.885792	0.239837	27.425	0.000972812	0.0113934	Phosphorylase b kinase regulatory subunit alpha, skeletal muscle isoform	PHKA1	-10.0056	0
Q13439	-0.892614	0.297153	27.4154	0.00563694	0.0363926	Golgin subfamily A member 4	GOLGA4	-7.47087	0
Q93100	-0.898873	0.298463	27.4467	0.00552588	0.0358714	Phosphorylase b kinase regulatory subunit beta	PHKB	-7.49958	0
Q02978	-0.899308	0.274341	28.414	0.00276013	0.0229045	Mitochondrial 2-oxoglutarate/malate carrier protein	SLC25A11	-8.50105	0
P53602	-0.900525	0.258422	28.414	0.00161768	0.0160738	Diphosphomevalonate decarboxylase	MVD	-9.27186	0
Q9C0D7	-0.908402	0.322152	27.4221	0.00882213	0.0480823	Probable ribonuclease ZC3H12C	ZC3H12C	-6.82466	0
P13073	-0.920428	0.324759	27.4378	0.00851906	0.0471008	Cytochrome c oxidase subunit 4 isoform 1, mitochondrial	COX4I1	-6.87509	0
P11217	-0.925995	0.314446	27.4173	0.00651528	0.0395746	Glycogen phosphorylase, muscle form	PYGM	-7.26196	0
P56378	-0.928601	0.302974	27.418	0.00484711	0.0331212	6.8 kDa mitochondrial proteolipid	MP68	-7.68866	0
P24311	-0.930775	0.253005	13.414	0.00264742	0.0223658	Cytochrome c oxidase subunit 7B, mitochondrial	COX7B	-8.5612	0
Q05655	-0.933039	0.275734	28.414	0.00210233	0.0190067	Protein kinase C delta type;Protein kinase C delta type regulatory subunit;Protein kinase C delta type catalytic subunit	PRKCD	-8.89379	0
Q00537	-0.935336	0.238822	27.4257	0.00054026	0.00756184	Cyclin-dependent kinase 17	CDK17	-10.8541	0
P17568	-0.970142	0.276119	28.414	0.00150052	0.0151963	NADH dehydrogenase [ubiquinone] 1 beta subcomplex subunit 7	NDUFB7	-9.38033	0
P51659	-0.98689	0.267013	28.414	0.000927878	0.0110428	Peroxisomal multifunctional enzyme type 2;(3R)-hydroxyacyl-CoA dehydrogenase;Enoyl-CoA hydratase 2	HSD17B4	-10.0738	0
P27815	-0.99464	0.272906	27.4423	0.00110409	0.0124706	cAMP-specific 3,5-cyclic phosphodiesterase 4A	PDE4A	-9.82293	0
P07195	-0.995336	0.295833	28.414	0.00220997	0.0196426	L-lactate dehydrogenase B chain	LDHB	-8.82176	0
P07101	-0.996701	0.337253	27.4185	0.00634977	0.0390886	Tyrosine 3-monooxygenase	TH	-7.29908	0
P49447	-1.00881	0.312654	28.414	0.00314783	0.0249752	Cytochrome b561	CYB561	-8.31143	0
O43293	-1.03028	0.286364	14.414	0.00279152	0.023015	Death-associated protein kinase 3	DAPK3	-8.48473	0
P13639	-1.03116	0.323559	28.414	0.00348201	0.0266097	Elongation factor 2	EEF2	-8.16586	0
P52943	-1.0348	0.363199	28.414	0.0080676	0.0455352	Cysteine-rich protein 2	CRIP2	-6.95364	0
O43312	-1.03544	0.285543	27.415	0.00115964	0.0129247	Metastasis suppressor protein 1	MTSS1	-9.75211	0
Q14689	-1.03567	0.275961	28.414	0.000797731	0.0100324	Disco-interacting protein 2 homolog A	DIP2A	-10.2918	0
O96000	-1.03936	0.22827	27.4369	9.79193e-05	0.00242667	NADH dehydrogenase [ubiquinone] 1 beta subcomplex subunit 10	NDUFB10	-13.318	0
Q3MII6	-1.04819	0.283843	27.4358	0.000973564	0.0113934	TBC1 domain family member 25	TBC1D25	-10.0044	0
P48163	-1.05142	0.349296	28.414	0.00542923	0.0354371	NADP-dependent malic enzyme	ME1	-7.52504	0
Q9H511	-1.0592	0.295863	27.4156	0.00130778	0.0139133	Kelch-like protein 31	KLHL31	-9.57866	0
Q9BYT3	-1.07534	0.317157	27.4425	0.00213055	0.0191998	Serine/threonine-protein kinase 33	STK33	-8.87456	0
P17600	-1.09721	0.375131	27.4336	0.00683832	0.0405773	Synapsin-1	SYN1	-7.19214	0
Q9UBS9	-1.11596	0.321977	27.422	0.00175639	0.0168943	SUN domain-containing ossification factor	SUCO	-9.15317	0
P53985	-1.15529	0.39475	27.4156	0.00681153	0.0405324	Monocarboxylate transporter 1	SLC16A1	-7.19781	0
Q9Y597	-1.15929	0.378241	13.414	0.00875754	0.0479437	BTB/POZ domain-containing protein KCTD3	KCTD3	-6.83526	0
B7ZBB8	-1.16467	0.381934	28.414	0.00492266	0.0333294	Protein phosphatase 1 regulatory subunit 3G	PPP1R3G	-7.66635	0
O60683	-1.16802	0.410441	28.414	0.00813408	0.0456919	Peroxisome biogenesis factor 10	PEX10	-6.9418	0
Q15056	-1.18626	0.343463	28.414	0.00175319	0.0168943	Eukaryotic translation initiation factor 4H	EIF4H	-9.1558	0
P31689	-1.20022	0.385256	28.414	0.00417216	0.0299443	DnaJ homolog subfamily A member 1	DNAJA1	-7.90499	0
Q96C24	-1.20982	0.424691	27.422	0.00822866	0.046039	Synaptotagmin-like protein 4	SYTL4	-6.92513	0
Q5VU43	-1.2183	0.333378	28.414	0.00103593	0.0119216	Myomegalin	PDE4DIP	-9.91486	0
Q04656	-1.21991	0.331577	20.4227	0.00144731	0.0149246	Copper-transporting ATPase 1	ATP7A	-9.43241	0
Q9UNS2	-1.24442	0.37687	27.4178	0.00267273	0.0224755	COP9 signalosome complex subunit 3	COPS3	-8.54747	0
Q8NBV4	-1.25114	0.383727	27.4237	0.00296875	0.023869	Probable lipid phosphate phosphatase PPAPDC3	PPAPDC3	-8.39593	0
Q13404;Q15819	-1.25808	0.37637	13.414	0.00509311	0.0338977	Ubiquitin-conjugating enzyme E2 variant 1;Ubiquitin-conjugating enzyme E2 variant 2	UBE2V1;UBE2V2	-7.61724	0
P05496;P48201;Q06055	-1.28193	0.38094	27.4414	0.00227352	0.0200804	ATP synthase F(0) complex subunit C1, mitochondrial;ATP synthase F(0) complex subunit C3, mitochondrial;ATP synthase F(0) complex subunit C2, mitochondrial	ATP5G1;ATP5G3;ATP5G2	-8.78085	0
Q13107	-1.28507	0.377337	14.414	0.00411114	0.029658	Ubiquitin carboxyl-terminal hydrolase 4	USP4	-7.92624	0
Q9NUQ6	-1.28967	0.37083	27.4457	0.00170226	0.0164984	SPATS2-like protein	SPATS2L	-9.19833	0
Q6WKZ4	-1.32515	0.429866	27.4365	0.00463608	0.0320193	Rab11 family-interacting protein 1	RAB11FIP1	-7.75288	0
P10916	-1.33754	0.450984	27.4186	0.006189	0.0385714	Myosin regulatory light chain 2, ventricular/cardiac muscle isoform	MYL2	-7.33608	0
Q96PD2	-1.35288	0.418241	28.414	0.00308376	0.0246255	Discoidin, CUB and LCCL domain-containing protein 2	DCBLD2	-8.3411	0
P32119	-1.37689	0.488547	27.4162	0.00885399	0.0481301	Peroxiredoxin-2	PRDX2	-6.81946	0
P31930	-1.37883	0.380393	27.4148	0.00116414	0.0129407	Cytochrome b-c1 complex subunit 1, mitochondrial	UQCRC1	-9.74652	0
O43566	-1.42655	0.497604	27.4247	0.00787505	0.0447109	Regulator of G-protein signaling 14	RGS14	-6.98849	0
Q9Y6C9	-1.46353	0.430584	14.414	0.00416688	0.0299443	Mitochondrial carrier homolog 2	MTCH2	-7.90682	0
Q9UBT7	-1.47075	0.428138	28.414	0.00184006	0.0173816	Alpha-catulin	CTNNAL1	-9.08603	0
Q8N423;O75023	-1.49792	0.42224	13.414	0.00341659	0.0263628	Leukocyte immunoglobulin-like receptor subfamily B member 2;Leukocyte immunoglobulin-like receptor subfamily B member 5	LILRB2;LILRB5	-8.19323	0
Q8WWA1	-1.5857	0.444399	27.4165	0.00134855	0.0142191	Transmembrane protein 40	TMEM40	-9.53438	0
Q14511	-1.60625	0.463839	27.4419	0.00176894	0.0169376	Enhancer of filamentation 1;Enhancer of filamentation 1 p55	NEDD9	-9.1429	0
Q96T49	-1.61234	0.482323	14.414	0.00466549	0.0321698	Protein phosphatase 1 regulatory inhibitor subunit 16B	PPP1R16B	-7.74375	0
P08247	-1.64788	0.554877	27.4229	0.00612812	0.0385714	Synaptophysin	SYP	-7.35034	0
Q14449	-1.76837	0.599278	28.414	0.00628788	0.0389166	Growth factor receptor-bound protein 14	GRB14	-7.31321	0
O95466	-1.79095	0.558271	27.4223	0.00338949	0.0262776	Formin-like protein 1	FMNL1	-8.20472	0
Q5SNV9	-1.81994	0.579667	13.414	0.00757021	0.0435701	Uncharacterized protein C1orf167	C1orf167	-7.04545	0
Q13887	-1.89707	0.586068	14.414	0.00577568	0.0368681	Krueppel-like factor 5	KLF5	-7.43579	0
Q8TEB1	-1.98712	0.706146	28.414	0.00878531	0.0479437	DDB1- and CUL4-associated factor 11	DCAF11	-6.83069	0
Q9H2H9	-2.05566	0.574899	28.414	0.00127475	0.0137003	Sodium-coupled neutral amino acid transporter 1	SLC38A1	-9.61557	0
Q96LD4	-2.15568	0.62384	14.414	0.00371789	0.0277539	Tripartite motif-containing protein 47	TRIM47	-8.0713	0
Q9UBF9	-2.26317	0.733423	27.4176	0.00460315	0.0318965	Myotilin	MYOT	-7.76316	0
P0DMB2	-2.35488	0.752111	13.414	0.00769828	0.0442164	Uncharacterized protein C8orf88	C8orf88	-7.02125	0
P01009	-2.35707	0.68117	14.414	0.00368195	0.0276015	Alpha-1-antitrypsin;Short peptide from AAT	SERPINA1	-8.08532	0
A6ND36	-2.42961	0.649908	27.4429	0.000863685	0.0105776	Protein FAM83G	FAM83G	-10.1772	0
P41252	-2.50553	0.628945	14.414	0.00128818	0.0137942	Isoleucine--tRNA ligase, cytoplasmic	IARS	-9.60045	0
Q96DC8	-2.67946	0.845278	28.414	0.00363543	0.027399	Enoyl-CoA hydratase domain-containing protein 3, mitochondrial	ECHDC3	-8.10366	0
Q8N335	-2.78099	0.89252	14.414	0.00736928	0.0426467	Glycerol-3-phosphate dehydrogenase 1-like protein	GPD1L	-7.08426	0
P52569	-2.92305	0.922992	13.414	0.00717729	0.0421141	Cationic amino acid transporter 2	SLC7A2	-7.12234	0
Q9UEE5	-3.11009	0.720043	13.414	0.000776751	0.00988558	Serine/threonine-protein kinase 17A	STK17A	-10.3303	0
P47914	-3.26083	0.924041	14.414	0.00320696	0.0253013	60S ribosomal protein L29	RPL29	-8.28458	0
P12318	-3.36306	0.927014	13.414	0.002923	0.0237883	Low affinity immunoglobulin gamma Fc region receptor II-a	FCGR2A	-8.41833	0
P61236	-3.47097	1.14074	14.414	0.00853607	0.047133	Protein yippee-like 3	YPEL3	-6.87221	0
Q6P4E1	-3.83943	0.90764	13.414	0.000919373	0.0109949	Protein CASC4	CASC4	-10.0871	0

## Sheet: DPPs HCMNeg vs Controls
Protein	log2FC	SE	DF	pvalue	adj.pvalue	Protein.names	Gene.names	Rank	HCMSarc vs Control	HCMSarc vs HCMNeg
Q9NR99	1.44327	0.34273	28.414	0.000232406	0.00627645	Matrix-remodeling-associated protein 5	MXRA5	12.0711	1	1
Q49MG5	1.41936	0.156274	14.414	2.4054e-07	0.000148229	Microtubule-associated protein 9	MAP9	21.9872	1	1
Q13148	1.41596	0.360167	27.414	0.000519583	0.010395	TAR DNA-binding protein 43	TARDBP	10.9104	1	1
Q13636	1.40143	0.341864	13.414	0.00117876	0.0164987	Ras-related protein Rab-31	RAB31	9.72852	1	1
O14936	1.26834	0.250911	28.414	2.29647e-05	0.00186058	Peripheral plasma membrane protein CASK	CASK	15.4102	1	1
Q16890	1.21168	0.23567	27.414	1.997e-05	0.00168267	Tumor protein D53	TPD52L1	15.6118	1	1
Q9Y6Y0	1.18744	0.165029	27.414	8.89591e-08	9.36962e-05	Influenza virus NS1A-binding protein	IVNS1ABP	23.4223	1	1
Q9C0H9	1.14022	0.196201	27.414	3.2907e-06	0.000630168	SRC kinase signaling inhibitor 1	SRCIN1	18.2132	1	1
Q9UKP4	1.11113	0.203726	14.414	7.6622e-05	0.00329843	A disintegrin and metalloproteinase with thrombospondin motifs 7	ADAMTS7	13.6719	1	1
Q8IUD2;O15083	1.0684	0.198997	13.414	0.000114695	0.00434823	ELKS/Rab6-interacting/CAST family member 1;ERC protein 2	ERC1;ERC2	13.0899	1	1
Q6ZU35	1.05241	0.312057	27.414	0.00223341	0.0252261	Uncharacterized protein KIAA1211	KIAA1211	8.80654	1	1
Q86SQ7	1.0505	0.146305	28.414	7.49183e-08	9.36962e-05	Serologically defined colon cancer antigen 8	SDCCAG8	23.6701	1	1
Q9H4M7	1.0403	0.275603	28.414	0.000753	0.0126817	Pleckstrin homology domain-containing family A member 4	PLEKHA4	10.3751	1	1
Q13829	1.02391	0.233215	27.414	0.000152176	0.00489351	BTB/POZ domain-containing adapter for CUL3-mediated RhoA degradation protein 2	TNFAIP1	12.682	1	1
P13611	1.01302	0.339504	28.414	0.00579508	0.0433653	Versican core protein	VCAN	7.43096	1	1
Q9H074	0.953347	0.265275	13.414	0.00312278	0.030276	Polyadenylate-binding protein-interacting protein 1	PAIP1	8.32295	1	1
Q9P212	0.944374	0.128699	27.414	6.20708e-08	9.36962e-05	1-phosphatidylinositol 4,5-bisphosphate phosphodiesterase epsilon-1	PLCE1	23.9415	1	1
Q13642	0.922306	0.152652	28.414	1.54122e-06	0.000426309	Four and a half LIM domains protein 1	FHL1	19.3075	1	1
Q9UPR6	0.89998	0.204311	27.414	0.000146325	0.00478134	Zinc finger RNA-binding protein 2	ZFR2	12.7385	1	1
P29536	0.895836	0.297885	27.414	0.00558964	0.0427602	Leiomodin-1	LMOD1	7.48303	1	1
P78559	0.891171	0.204253	28.414	0.000153594	0.00489351	Microtubule-associated protein 1A;MAP1A heavy chain;MAP1 light chain LC2	MAP1A	12.6686	1	1
P50993	0.885707	0.141301	27.414	9.78892e-07	0.000374916	Sodium/potassium-transporting ATPase subunit alpha-2	ATP1A2	19.9623	1	1
Q99719	0.823197	0.141823	28.414	2.93882e-06	0.000589584	Septin-5	SEPT5	18.3763	1	1
Q9Y4F1	0.82005	0.170376	28.414	4.46779e-05	0.00279657	FERM, RhoGEF and pleckstrin domain-containing protein 1	FARP1	14.4501	1	1
P36383	0.784228	0.143641	28.414	7.54692e-06	0.00103597	Gap junction gamma-1 protein	GJC1	17.0157	1	1
Q9P246	0.78079	0.189091	27.414	0.000306824	0.00751325	Stromal interaction molecule 2	STIM2	11.6703	1	1
P25106	0.765928	0.160359	28.414	4.94459e-05	0.00279657	Atypical chemokine receptor 3	ACKR3	14.3038	1	1
P03372	0.733526	0.161531	14.414	0.000429741	0.00914393	Estrogen receptor	ESR1	11.1842	1	1
Q96A19	0.68603	0.138566	27.414	3.3443e-05	0.00238806	Coiled-coil domain-containing protein 102A	CCDC102A	14.8679	1	1
O94875	0.68058	0.121142	27.414	5.5245e-06	0.000895182	Sorbin and SH3 domain-containing protein 2	SORBS2	17.4657	1	1
Q8N264	0.672939	0.165471	27.414	0.000362425	0.008251	Rho GTPase-activating protein 24	ARHGAP24	11.43	1	1
Q9HCD6	0.647623	0.118754	27.414	8.59994e-06	0.00106563	Protein TANC2	TANC2	16.8272	1	1
O00522	0.63587	0.188111	28.414	0.00212169	0.0244896	Krev interaction trapped protein 1	KRIT1	8.88057	1	1
P12814	0.613299	0.132256	27.414	7.81696e-05	0.00329843	Alpha-actinin-1	ACTN1	13.643	1	1
O95644	0.607972	0.165802	13.414	0.00270991	0.0284302	Nuclear factor of activated T-cells, cytoplasmic 1	NFATC1	8.52754	1	1
Q53EL6	0.593776	0.138295	27.414	0.000197479	0.00581804	Programmed cell death protein 4	PDCD4	12.306	1	1
O60504	0.573867	0.136099	28.414	0.000228988	0.00624934	Vinexin	SORBS3	12.0924	1	1
O43150	0.570093	0.154664	27.414	0.000992009	0.0149262	Arf-GAP with SH3 domain, ANK repeat and PH domain-containing protein 2	ASAP2	9.97736	1	1
Q9P2E9	0.565303	0.188358	27.414	0.00567438	0.0430741	Ribosome-binding protein 1	RRBP1	7.46132	1	1
A1L390	0.564981	0.152284	27.414	0.000931501	0.0142706	Pleckstrin homology domain-containing family G member 3	PLEKHG3	10.0682	1	1
Q9P2G1	0.541479	0.106209	27.414	2.24442e-05	0.00185407	Ankyrin repeat and IBR domain-containing protein 1	ANKIB1	15.4433	1	1
O95425	0.52622	0.0987252	28.414	1.07699e-05	0.00117341	Supervillin	SVIL	16.5026	1	1
O00410	0.525362	0.144073	27.414	0.00109994	0.0156796	Importin-5	IPO5	9.82835	1	1
P27816	0.518007	0.111477	27.4139	7.61729e-05	0.00329843	Microtubule-associated protein 4	MAP4	13.6804	1	1
O60237	-0.504484	0.160043	27.414	0.00390054	0.0338824	Protein phosphatase 1 regulatory subunit 12B	PPP1R12B	-8.00211	1	1
Q9NRX4	-0.507734	0.139676	27.414	0.00113319	0.0160206	14 kDa phosphohistidine phosphatase	PHPT1	-9.78539	1	1
Q9H7C4	-0.517945	0.177228	27.414	0.00688122	0.0480019	Syncoilin	SYNC	-7.18312	1	1
Q8NFX7	-0.557752	0.168296	13.414	0.00538496	0.0420127	Syntaxin-binding protein 6	STXBP6	-7.53685	1	1
P54296	-0.565642	0.15042	28.414	0.000782049	0.0129715	Myomesin-2	MYOM2	-10.3205	1	1
Q8WTW3	-0.569705	0.127999	27.414	0.000129292	0.00453924	Conserved oligomeric Golgi complex subunit 1	COG1	-12.9171	1	1
O95167	-0.591684	0.194501	27.414	0.00513039	0.0406284	NADH dehydrogenase [ubiquinone] 1 alpha subcomplex subunit 3	NDUFA3	-7.60672	1	1
Q15842	-0.597693	0.149815	27.414	0.000445247	0.00928626	ATP-sensitive inward rectifier potassium channel 8	KCNJ8	-11.1331	1	1
Q96GZ6	-0.609961	0.155645	27.414	0.000537061	0.0104752	Solute carrier family 41 member 3	SLC41A3	-10.8626	1	1
P02144	-0.623309	0.16691	28.414	0.000838081	0.0135461	Myoglobin	MB	-10.2206	1	1
P55042	-0.650391	0.224724	28.414	0.00722759	0.0491843	GTP-binding protein RAD	RRAD	-7.11227	1	1
Q5VZ18	-0.669698	0.172324	28.414	0.000558809	0.0106231	SH2 domain-containing adapter protein E	SHE	-10.8054	1	1
Q8TDF6	-0.686433	0.196473	14.414	0.00344197	0.031524	RAS guanyl-releasing protein 4	RASGRP4	-8.18255	1	1
Q00G26	-0.699883	0.17205	27.414	0.000361365	0.008251	Perilipin-5	PLIN5	-11.4343	1	1
Q7Z6J2	-0.705099	0.162383	27.414	0.000173267	0.00525162	General receptor for phosphoinositides 1-associated scaffold protein	GRASP	-12.4947	1	1
Q9Y4H2	-0.76467	0.152914	28.414	2.66656e-05	0.00197092	Insulin receptor substrate 2	IRS2	-15.1947	1	1
Q13625	-0.770177	0.161234	27.414	5.35875e-05	0.00283983	Apoptosis-stimulating of p53 protein 2	TP53BP2	-14.1877	1	1
Q8TC07	-0.77897	0.146112	28.414	1.0735e-05	0.00117341	TBC1 domain family member 15	TBC1D15	-16.5073	1	1
Q9NX40	-0.785246	0.23772	27.4139	0.0026646	0.0282059	OCIA domain-containing protein 1	OCIAD1	-8.55187	1	1
Q9ULX7	-0.855191	0.117376	27.414	7.07469e-08	9.36962e-05	Carbonic anhydrase 14	CA14	-23.7528	1	1
Q13362	-0.888325	0.252063	28.414	0.00145898	0.0187971	Serine/threonine-protein phosphatase 2A 56 kDa regulatory subunit gamma isoform	PPP2R5C	-9.42083	1	1
Q5XKK7	-0.939439	0.266716	13.414	0.00358906	0.0321416	Protein FAM219B	FAM219B	-8.12218	1	1
P28161	-0.942912	0.271412	13.414	0.00394181	0.0340352	Glutathione S-transferase Mu 2	GSTM2	-7.98693	1	1
Q2TAL5	-0.96781	0.221996	28.414	0.000155066	0.00489351	Smoothelin-like protein 2	SMTNL2	-12.6548	1	1
Q0PNE2	-0.994473	0.214357	28.414	7.20569e-05	0.00326425	Elongator complex protein 6	ELP6	-13.7605	1	1
Q9NW75	-0.995819	0.1974	27.414	2.59472e-05	0.00197092	G patch domain-containing protein 2	GPATCH2	-15.2341	1	1
Q96PC5;Q86UF2;Q8IX94;P0CG41;A4FU28;A4D2H0	-1.02093	0.177303	27.414	3.79518e-06	0.000666211	Melanoma inhibitory activity protein 2;cTAGE family member 6;cTAGE family member 4;cTAGE family member 8;cTAGE family member 9;cTAGE family member 15	MIA2;CTAGE6;CTAGE4;CTAGE8;CTAGE9;CTAGE15	-18.0074	1	1
Q9Y285	-1.067	0.242794	14.414	0.000571774	0.0107539	Phenylalanine--tRNA ligase alpha subunit	FARSA	-10.7723	1	1
Q14738	-1.12205	0.233391	28.414	4.537e-05	0.00279657	Serine/threonine-protein phosphatase 2A 56 kDa regulatory subunit delta isoform	PPP2R5D	-14.4279	1	1
P61328	-1.12777	0.349523	28.414	0.00314802	0.0303239	Fibroblast growth factor 12	FGF12	-8.31134	1	1
O14907	-1.13437	0.282766	28.414	0.000398855	0.00873484	Tax1-binding protein 3	TAX1BP3	-11.2918	1	1
Q5JTH9	-1.15012	0.248051	27.414	7.82916e-05	0.00329843	RRP12-like protein	RRP12	-13.6408	1	1
Q76I76	-1.18856	0.217567	27.414	8.38327e-06	0.00106563	Protein phosphatase Slingshot homolog 2	SSH2	-16.8641	1	1
Q96L34	-1.42391	0.312986	28.414	9.22234e-05	0.00373593	MAP/microtubule affinity-regulating kinase 4	MARK4	-13.4045	1	1
P46019	-1.50074	0.427244	28.414	0.001504	0.0190853	Phosphorylase b kinase regulatory subunit alpha, liver isoform	PHKA2	-9.37698	1	1
Q15722	-1.63474	0.298149	28.414	7.0794e-06	0.00102847	Leukotriene B4 receptor 1	LTB4R	-17.1079	1	1
P57059;A0A0B4J2F2	-1.78553	0.411927	14.414	0.000643269	0.0115591	Serine/threonine-protein kinase SIK1	SIK1;LOC102724428	-10.6023	1	1
Q5VV17	-1.78894	0.435557	28.414	0.000308069	0.00751325	OTU domain-containing protein 1	OTUD1	-11.6645	1	1
Q8N0Z2	-1.91366	0.361625	28.414	1.19654e-05	0.00122951	Actin-binding Rho-activating protein	ABRA	-16.3508	1	1
D6RIA3	-2.17386	0.462888	28.414	6.16164e-05	0.003054		LOC285556	-13.9863	1	1
O75431	-2.27168	0.48473	28.414	6.33002e-05	0.00310097	Metaxin-2	MTX2	-13.9474	1	1
Q5T848	-2.28408	0.472888	13.414	0.000300969	0.00751325	Probable G-protein coupled receptor 158	GPR158	-11.6981	1	1
P63220	-3.06436	0.520753	14.414	3.52882e-05	0.00247144	40S ribosomal protein S21	RPS21	-14.7905	1	0
Q86X51	1.96287	0.481064	14.414	0.00106306	0.0153929	Uncharacterized protein CXorf67	CXorf67	9.87756	1	0
Q9Y281	1.89524	0.425398	27.414	0.000127785	0.00453924	Cofilin-2	CFL2	12.934	1	0
Q14767	1.73404	0.465484	27.414	0.000895116	0.0139671	Latent-transforming growth factor beta-binding protein 2	LTBP2	10.1256	1	0
Q9Y3E2	1.64608	0.27085	28.414	1.39964e-06	0.00042119	BolA-like protein 1	BOLA1	19.4465	1	0
Q9H910	1.64046	0.48035	14.414	0.00403303	0.0344334	Hematological and neurological expressed 1-like protein	HN1L	7.95392	1	0
P24864	1.51362	0.297584	14.414	0.00015153	0.00489351	G1/S-specific cyclin-E1	CCNE1	12.6881	1	0
Q0P5P2	1.45308	0.304125	14.414	0.000272098	0.00703283	Uncharacterized protein C17orf67	C17orf67	11.8436	1	0
Q7Z7G0	1.44597	0.453511	28.414	0.00346913	0.0315669	Target of Nesh-SH3	ABI3BP	8.17121	1	0
P08473	1.42726	0.397012	27.414	0.00125787	0.0170948	Neprilysin	MME	9.63481	1	0
Q13153	1.41933	0.305201	27.414	7.5417e-05	0.00329843	Serine/threonine-protein kinase PAK 1	PAK1	13.6948	1	0
O60437	1.41837	0.273484	27.414	1.76883e-05	0.00152083	Periplakin	PPL	15.7868	1	0
O94919	1.40442	0.239846	13.414	4.96544e-05	0.00279657	Endonuclease domain-containing 1 protein	ENDOD1	14.2977	1	0
Q13322	1.39914	0.275481	27.414	2.36511e-05	0.00188004	Growth factor receptor-bound protein 10	GRB10	15.3677	1	0
O15439	1.35857	0.199871	27.414	2.46287e-07	0.000148229	Multidrug resistance-associated protein 4	ABCC4	21.9532	1	0
P51692;P42229	1.3523	0.352823	28.414	0.000644762	0.0115591	Signal transducer and activator of transcription 5B;Signal transducer and activator of transcription 5A	STAT5B;STAT5A	10.5989	1	0
Q8TDX7	1.15634	0.287891	28.414	0.000393602	0.00868192	Serine/threonine-protein kinase Nek7	NEK7	11.311	1	0
Q9Y3A5	1.12795	0.347289	13.414	0.00612823	0.0449795	Ribosome maturation protein SBDS	SBDS	7.35031	1	0
Q9HAR2	1.12647	0.227537	28.414	3.05969e-05	0.00222249	Latrophilin-3	LPHN3	14.9963	1	0
Q96P47	1.10998	0.264561	14.414	0.000845966	0.0135515	Arf-GAP with GTPase, ANK repeat and PH domain-containing protein 3	AGAP3	10.2071	1	0
A6NI28	1.10125	0.369557	27.414	0.00597914	0.044251	Rho GTPase-activating protein 42	ARHGAP42	7.38585	1	0
Q96B18	1.09183	0.230205	13.414	0.000353059	0.00812807	Dapper homolog 3	DACT3	11.4678	1	0
P50479	1.08923	0.264179	27.414	0.000311852	0.00751325	PDZ and LIM domain protein 4	PDLIM4	11.6469	1	0
Q07954	1.057	0.33585	14.414	0.00691892	0.0481014	Prolow-density lipoprotein receptor-related protein 1;Low-density lipoprotein receptor-related protein 1 85 kDa subunit;Low-density lipoprotein receptor-related protein 1 515 kDa subunit;Low-density lipoprotein receptor-related protein 1 intracellular domain	LRP1	7.17524	1	0
Q9NQ86	1.03996	0.163713	27.414	7.84506e-07	0.000374916	E3 ubiquitin-protein ligase TRIM36	TRIM36	20.2817	1	0
Q8IYB5	1.02184	0.179395	14.414	4.93947e-05	0.00279657	Stromal membrane-associated protein 1	SMAP1	14.3053	1	0
Q08431	1.02046	0.229213	27.414	0.000128899	0.00453924	Lactadherin;Lactadherin short form;Medin	MFGE8	12.9215	1	0
O94972	0.954483	0.254928	13.414	0.00233316	0.0257338	E3 ubiquitin-protein ligase TRIM37	TRIM37	8.7435	1	0
Q6P9H4;G9CGD6	0.94695	0.217	14.414	0.000607412	0.0111873	Connector enhancer of kinase suppressor of ras 3	CNKSR3	10.685	1	0
Q5TH69	0.918655	0.226729	27.414	0.000377244	0.00845388	Brefeldin A-inhibited guanine nucleotide-exchange protein 3	ARFGEF3	11.3722	1	0
O60256	0.903309	0.16284	27.414	6.6825e-06	0.00100548	Phosphoribosyl pyrophosphate synthase-associated protein 2	PRPSAP2	17.1912	1	0
P29558	0.901585	0.210472	27.414	0.000202807	0.00593351	RNA-binding motif, single-stranded-interacting protein 1	RBMS1	12.2676	1	0
O75147	0.897685	0.145391	27.414	1.25434e-06	0.000406502	Obscurin-like protein 1	OBSL1	19.6046	1	0
Q15796	0.875046	0.210168	28.414	0.000264452	0.00692009	Mothers against decapentaplegic homolog 2	SMAD2	11.8847	1	0
Q5H9M0	0.866381	0.181189	28.414	4.87265e-05	0.00279657	PWWP domain-containing protein MUM1L1	MUM1L1	14.3249	1	0
P20340	0.847513	0.18548	28.414	8.7332e-05	0.00360715	Ras-related protein Rab-6A	RAB6A	13.4831	1	0
Q96IQ9	0.839756	0.23088	14.414	0.00257877	0.0276095	Zinc finger protein 414	ZNF414	8.5991	1	0
Q9NUJ3	0.829058	0.244962	27.414	0.00216617	0.0247164	T-complex protein 11-like protein 1	TCP11L1	8.85064	1	0
Q92783	0.81469	0.168111	27.414	4.44123e-05	0.00279657	Signal transducing adapter molecule 1	STAM	14.4587	1	0
P54652	0.797818	0.249314	28.414	0.00336791	0.0312533	Heat shock-related 70 kDa protein 2	HSPA2	8.21393	1	0
Q9H0W5	0.782101	0.164548	27.414	5.71403e-05	0.00291169	Coiled-coil domain-containing protein 8	CCDC8	14.0951	1	0
Q9H8Y5	0.782069	0.162963	27.414	5.04485e-05	0.00279657	Ankyrin repeat and zinc finger domain-containing protein 1	ANKZF1	14.2748	1	0
O00299	0.774122	0.230635	14.414	0.00453915	0.0369892	Chloride intracellular channel protein 1	CLIC1	7.78336	1	0
O43781	0.771674	0.162651	27.414	5.85019e-05	0.00293415	Dual specificity tyrosine-phosphorylation-regulated kinase 3	DYRK3	14.0612	1	0
Q13618	0.764029	0.20628	28.414	0.000908898	0.0139775	Cullin-3	CUL3	10.1036	1	0
Q9BZC7	0.751948	0.1239	27.414	1.65764e-06	0.000426309	ATP-binding cassette sub-family A member 2	ABCA2	19.2024	1	0
Q9H792	0.749437	0.130694	28.414	3.55848e-06	0.00065182	Pseudopodium-enriched atypical kinase 1	PEAK1	18.1003	1	0
Q14CW9	0.746521	0.1649	14.414	0.000441559	0.00927064	Ataxin-7-like protein 3	ATXN7L3	11.1451	1	0
Q8N568	0.743166	0.158031	27.414	6.54849e-05	0.00313509	Serine/threonine-protein kinase DCLK2	DCLK2	13.8985	1	0
Q9NWM3	0.736647	0.191988	27.414	0.000667136	0.0116936	CUE domain-containing protein 1	CUEDC1	10.5497	1	0
Q9ULH0	0.71744	0.128966	27.414	6.40496e-06	0.000999411	Kinase D-interacting substrate of 220 kDa	KIDINS220	17.2524	1	0
P51114	0.710432	0.119433	28.414	1.98625e-06	0.000440425	Fragile X mental retardation syndrome-related protein 1	FXR1	18.9415	1	0
O43903	0.710187	0.242209	28.414	0.00658455	0.0467803	Growth arrest-specific protein 2	GAS2	7.2467	1	0
Q96DG6	0.707585	0.176971	27.414	0.000434979	0.00920887	Carboxymethylenebutenolidase homolog	CMBL	11.1668	1	0
O00505	0.703714	0.159762	27.414	0.000146402	0.00478134	Importin subunit alpha-4	KPNA3	12.7378	1	0
P36888	0.693404	0.201392	13.414	0.00418753	0.0351677	Receptor-type tyrosine-protein kinase FLT3	FLT3	7.89968	1	0
Q15391	0.690522	0.19809	27.414	0.00166893	0.0206801	P2Y purinoceptor 14	P2RY14	9.22686	1	0
Q96K31;Q96EF9	0.684042	0.210761	27.414	0.00308384	0.0300321	Uncharacterized protein C8orf76;Zinc fingers and homeoboxes protein 1, isoform 2	C8orf76;ZHX1-C8orf76	8.34106	1	0
Q9UKI2	0.681916	0.212864	27.414	0.00342884	0.0314988	Cdc42 effector protein 3	CDC42EP3	8.18806	1	0
Q96SL1	0.658955	0.171785	27.414	0.000668917	0.0116936	Disrupted in renal carcinoma protein 2	DIRC2	10.5459	1	0
Q71H61	0.65724	0.165909	27.414	0.000479754	0.00967729	Immunoglobulin-like domain-containing receptor 2	ILDR2	11.0254	1	0
Q9C0E4	0.65234	0.208922	27.414	0.00420189	0.035194	Glutamate receptor-interacting protein 2	GRIP2	7.89474	1	0
Q8IW50	0.640706	0.156735	27.414	0.000342661	0.00802016	Protein FAM219A	FAM219A	11.5109	1	0
Q9NZL6	0.632179	0.175139	27.414	0.00121107	0.016674	Ral guanine nucleotide dissociation stimulator-like 1	RGL1	9.6895	1	0
Q9BY11	0.631169	0.193005	28.414	0.0028162	0.028728	Protein kinase C and casein kinase substrate in neurons protein 1	PACSIN1	8.47203	1	0
Q969Q1	0.621952	0.120643	28.414	1.74199e-05	0.00152083	E3 ubiquitin-protein ligase TRIM63	TRIM63	15.8089	1	0
Q9UP95	0.610097	0.142695	27.414	0.000207273	0.00598111	Solute carrier family 12 member 4	SLC12A4	12.2362	1	0
Q13163	0.598208	0.166682	14.414	0.00284179	0.0287454	Dual specificity mitogen-activated protein kinase kinase 5	MAP2K5	8.45898	1	0
Q8TC76	0.594895	0.0952649	28.414	8.91302e-07	0.000374916	Protein FAM110B	FAM110B	20.0976	1	0
Q8N3D4	0.591023	0.103577	27.414	4.36253e-06	0.000735173	EH domain-binding protein 1-like protein 1	EHBP1L1	17.8064	1	0
Q92786	0.58535	0.0970006	27.414	1.81649e-06	0.000426309	Prospero homeobox protein 1	PROX1	19.0704	1	0
Q9H147	0.580448	0.194059	28.414	0.00569184	0.043129	Deoxynucleotidyltransferase terminal-interacting protein 1	DNTTIP1	7.45689	1	0
Q8N3V7	0.579169	0.0835137	27.414	1.72774e-07	0.000145579	Synaptopodin	SYNPO	22.4646	1	0
P27824	0.561672	0.16481	28.414	0.00197486	0.0233056	Calnexin	CANX	8.98403	1	0
O00161	0.560357	0.17105	27.414	0.00285544	0.0287798	Synaptosomal-associated protein 23	SNAP23	8.45207	1	0
Q8NC56	0.55848	0.176349	28.414	0.00366334	0.0324236	LEM domain-containing protein 2	LEMD2	8.09263	1	0
Q93062	0.555498	0.186441	27.414	0.00598569	0.044251	RNA-binding protein with multiple splicing	RBPMS	7.38427	1	0
P36957	0.554651	0.150791	27.414	0.00101232	0.0149624	Dihydrolipoyllysine-residue succinyltransferase component of 2-oxoglutarate dehydrogenase complex, mitochondrial	DLST	9.94811	1	0
Q8IXS6	0.552343	0.184887	28.414	0.00574325	0.0432015	Paralemmin-2	PALM2	7.44392	1	0
Q13185	0.549739	0.148618	27.414	0.000958834	0.0145308	Chromobox protein homolog 3	CBX3	10.0264	1	0
Q8WUZ0	0.545008	0.142406	27.414	0.000684602	0.0119183	B-cell CLL/lymphoma 7 protein family member C	BCL7C	10.5124	1	0
Q08AE8	0.544423	0.134571	27.414	0.000383481	0.00854819	Protein spire homolog 1	SPIRE1	11.3486	1	0
P23511	0.544248	0.11525	28.414	5.7363e-05	0.00291169	Nuclear transcription factor Y subunit alpha	NFYA	14.0895	1	0
Q96MT3	0.527977	0.144182	28.414	0.00101572	0.0149624	Prickle-like protein 1	PRICKLE1	9.94328	1	0
Q6P5Q4	0.524165	0.140835	27.4139	0.000903164	0.0139775	Leiomodin-2	LMOD2	10.1127	1	0
Q15772	0.522901	0.0956313	27.414	8.27298e-06	0.00106563	Striated muscle preferentially expressed protein kinase	SPEG	16.8832	1	0
Q6VY07	0.514277	0.131224	27.414	0.000536845	0.0104752	Phosphofurin acidic cluster sorting protein 1	PACS1	10.8632	1	0
Q7Z698	0.514141	0.14754	28.414	0.00161749	0.0202812	Sprouty-related, EVH1 domain-containing protein 2	SPRED2	9.27203	1	0
O00562	0.50372	0.151004	27.414	0.00245263	0.0267	Membrane-associated phosphatidylinositol transfer protein 1	PITPNM1	8.67146	1	0
Q8N699	-0.507481	0.131493	27.414	0.000628756	0.0114673	Myc target protein 1	MYCT1	-10.6352	1	0
Q8IY17	-0.519849	0.114529	27.414	0.000101925	0.00393953	Neuropathy target esterase	PNPLA6	-13.2602	1	0
O94811	-0.531066	0.116304	27.414	9.47085e-05	0.00376422	Tubulin polymerization-promoting protein	TPPP	-13.3661	1	0
P49841	-0.548502	0.138111	27.414	0.000467147	0.00953492	Glycogen synthase kinase-3 beta	GSK3B	-11.0638	1	0
P98177	-0.555448	0.138484	27.414	0.000420628	0.00906829	Forkhead box protein O4	FOXO4	-11.2152	1	0
Q96JG6	-0.558648	0.127632	27.414	0.000157756	0.00492317	Coiled-coil domain-containing protein 132	CCDC132	-12.63	1	0
Q9UIF9	-0.561116	0.116521	27.414	4.82416e-05	0.00279657	Bromodomain adjacent to zinc finger domain protein 2A	BAZ2A	-14.3394	1	0
O14545	-0.573993	0.192654	27.414	0.00598697	0.044251	TRAF-type zinc finger domain-containing protein 1	TRAFD1	-7.38396	1	0
Q9HAN9	-0.579079	0.179042	28.414	0.00308662	0.0300321	Nicotinamide/nicotinic acid mononucleotide adenylyltransferase 1	NMNAT1	-8.33976	1	0
Q96AP7	-0.593557	0.168911	27.414	0.00155198	0.0195179	Endothelial cell-selective adhesion molecule	ESAM	-9.33167	1	0
Q13772	-0.607563	0.186496	13.414	0.00601081	0.0443495	Nuclear receptor coactivator 4	NCOA4	-7.37822	1	0
Q9C0I3	-0.618392	0.169739	28.414	0.00106709	0.0153929	Serine-rich coiled-coil domain-containing protein 1	CCSER1	-9.8721	1	0
Q8TF74	-0.628871	0.152434	27.414	0.000309812	0.00751325	WAS/WASL-interacting protein family member 2	WIPF2	-11.6563	1	0
Q96CV9	-0.634149	0.161713	27.414	0.000533467	0.0104752	Optineurin	OPTN	-10.8723	1	0
Q16875	-0.637298	0.197581	27.414	0.00324413	0.0308522	6-phosphofructo-2-kinase/fructose-2,6-bisphosphatase 3;6-phosphofructo-2-kinase;Fructose-2,6-bisphosphatase	PFKFB3	-8.26795	1	0
Q9BYG5	-0.65546	0.206902	13.414	0.00716274	0.0488295	Partitioning defective 6 homolog beta	PARD6B	-7.12527	1	0
P53814	-0.661818	0.207504	28.414	0.00346009	0.0315669	Smoothelin	SMTN	-8.17497	1	0
Q5SV97	-0.683645	0.141084	28.414	4.08584e-05	0.00273232	PGC-1 and ERR-induced regulator in muscle protein 1	PERM1	-14.579	1	0
P51957	-0.68417	0.169783	27.414	0.000400148	0.00873484	Serine/threonine-protein kinase Nek4	NEK4	-11.2872	1	0
Q9NWV8	-0.686699	0.18743	28.414	0.00101064	0.0149624	BRISC and BRCA1-A complex member 1	BABAM1	-9.95051	1	0
Q9UGJ0	-0.687242	0.162753	27.414	0.000238907	0.00641092	5-AMP-activated protein kinase subunit gamma-2	PRKAG2	-12.0313	1	0
P16157	-0.691244	0.208278	27.414	0.00256092	0.0275234	Ankyrin-1	ANK1	-8.60912	1	0
O60268	-0.694183	0.199453	14.414	0.00353569	0.0317609	Uncharacterized protein KIAA0513	KIAA0513	-8.14379	1	0
Q9NY65	-0.700138	0.217948	27.414	0.0033531	0.0311846	Tubulin alpha-8 chain	TUBA8	-8.22029	1	0
Q9NYJ8	-0.700374	0.150848	27.414	7.69729e-05	0.00329843	TGF-beta-activated kinase 1 and MAP3K7-binding protein 2	TAB2	-13.6653	1	0
Q96BH1	-0.703589	0.145666	27.414	4.63755e-05	0.00279657	E3 ubiquitin-protein ligase RNF25	RNF25	-14.3963	1	0
Q6ZNJ1	-0.70707	0.155008	28.414	8.92181e-05	0.00364928	Neurobeachin-like protein 2	NBEAL2	-13.4523	1	0
Q92569	-0.716724	0.216707	13.414	0.00545658	0.0421809	Phosphatidylinositol 3-kinase regulatory subunit gamma	PIK3R3	-7.51779	1	0
P15408	-0.747529	0.199936	28.414	0.000828272	0.013473	Fos-related antigen 2	FOSL2	-10.2376	1	0
Q8N961	-0.749071	0.211875	27.414	0.00146827	0.0188592	Ankyrin repeat and BTB/POZ domain-containing protein 2	ABTB2	-9.41167	1	0
P60981	-0.754506	0.258898	27.414	0.00701979	0.0484364	Destrin	DSTN	-7.15436	1	0
P34910	-0.755352	0.260601	28.414	0.00715133	0.0488295	Protein EVI2B	EVI2B	-7.12757	1	0
Q8N6C5	-0.762743	0.228664	21.415	0.00307716	0.0300321	Immunoglobulin superfamily member 1	IGSF1	-8.34418	1	0
Q9P275	-0.77665	0.178706	28.414	0.000160942	0.00498566	Ubiquitin carboxyl-terminal hydrolase 36	USP36	-12.6012	1	0
O60493	-0.778284	0.253122	28.414	0.0046204	0.0373623	Sorting nexin-3	SNX3	-7.75777	1	0
O43847	-0.804665	0.182602	28.414	0.000136345	0.00458954	Nardilysin	NRD1	-12.8404	1	0
Q9BWH2	-0.805265	0.268898	27.414	0.00576622	0.0432261	FUN14 domain-containing protein 2	FUNDC2	-7.43816	1	0
Q05D32	-0.833106	0.169127	27.414	3.5784e-05	0.00247144	CTD small phosphatase-like protein 2	CTDSPL2	-14.7703	1	0
P08567	-0.848436	0.217222	27.414	0.000555991	0.0106231	Pleckstrin	PLEK	-10.8127	1	0
Q6ZVM7	-0.852995	0.228323	27.414	0.000870391	0.0136827	TOM1-like protein 2	TOM1L2	-10.166	1	0
P39880	-0.853013	0.219168	28.414	0.000550228	0.010585	Homeobox protein cut-like 1	CUX1	-10.8277	1	0
O43310	-0.853954	0.267815	14.414	0.00636628	0.0458481	CBP80/20-dependent translation initiation factor	CTIF	-7.29533	1	0
P49840	-0.874381	0.162139	28.414	9.06723e-06	0.00109144	Glycogen synthase kinase-3 alpha	GSK3A	-16.7509	1	0
P04792	-0.882963	0.213784	27.414	0.000306002	0.00751325	Heat shock protein beta-1	HSPB1	-11.6742	1	0
P49137	-0.885509	0.217397	28.414	0.000337764	0.00794973	MAP kinase-activated protein kinase 2	MAPKAPK2	-11.5317	1	0
Q13045	-0.906858	0.197229	27.414	8.69113e-05	0.00360715	Protein flightless-1 homolog	FLII	-13.4901	1	0
O95785	-0.919612	0.216613	28.414	0.000211694	0.00598569	Protein Wiz	WIZ	-12.2057	1	0
Q17R89	-0.926751	0.264578	28.414	0.00154324	0.0194661	Rho GTPase-activating protein 44	ARHGAP44	-9.33982	1	0
Q99460	-0.926798	0.278648	28.414	0.00244032	0.0266349	26S proteasome non-ATPase regulatory subunit 1	PSMD1	-8.67872	1	0
Q8TBM8	-0.928341	0.293516	28.414	0.00370125	0.0326905	DnaJ homolog subfamily B member 14	DNAJB14	-8.07777	1	0
Q9Y496	-0.937334	0.240189	27.4139	0.000560957	0.0106231	Kinesin-like protein KIF3A	KIF3A	-10.7998	1	0
O14618	-0.941936	0.269965	27.414	0.00165517	0.02057	Copper chaperone for superoxide dismutase	CCS	-9.23881	1	0
Q6PJW8	-0.953399	0.249997	14.414	0.0018096	0.0219076	Consortin	CNST	-9.11011	1	0
P78371	-0.985537	0.283115	27.414	0.00168992	0.0207872	T-complex protein 1 subunit beta	CCT2	-9.20883	1	0
O60669	-0.985703	0.303435	28.414	0.00297709	0.0296512	Monocarboxylate transporter 2	SLC16A7	-8.39188	1	0
Q9NPY3	-0.988566	0.163847	27.414	1.8214e-06	0.000426309	Complement component C1q receptor	CD93	-19.0665	1	0
Q9H7P6	-0.992122	0.256339	27.414	0.000610747	0.0111873	Multivesicular body subunit 12B	MVB12B	-10.6771	1	0
P30291	-0.993139	0.30868	27.414	0.00331139	0.031002	Wee1-like protein kinase	WEE1	-8.23835	1	0
Q8TB61	-1.00225	0.28235	28.414	0.00136484	0.0179852	Adenosine 3-phospho 5-phosphosulfate transporter 1	SLC35B2	-9.51705	1	0
P53367	-1.00765	0.226309	27.414	0.000128707	0.00453924	Arfaptin-1	ARFIP1	-12.9236	1	0
Q13155	-1.02816	0.344207	28.414	0.00574922	0.0432015	Aminoacyl tRNA synthase complex-interacting multifunctional protein 2	AIMP2	-7.44242	1	0
Q13098	-1.02931	0.304249	27.4139	0.00217353	0.0247164	COP9 signalosome complex subunit 1	GPS1	-8.84574	1	0
Q9H4L7	-1.07441	0.281005	28.414	0.000661122	0.011654	SWI/SNF-related matrix-associated actin-dependent regulator of chromatin subfamily A containing DEAD/H box 1	SMARCAD1	-10.5628	1	0
Q9BRR9	-1.07452	0.299842	28.414	0.00124847	0.017022	Rho GTPase-activating protein 9	ARHGAP9	-9.64562	1	0
O00423	-1.08869	0.264012	27.414	0.000311404	0.00751325	Echinoderm microtubule-associated protein-like 1	EML1	-11.6489	1	0
Q8IZR5	-1.09002	0.334342	13.414	0.00598267	0.044251	CKLF-like MARVEL transmembrane domain-containing protein 4	CMTM4	-7.38499	1	0
P50749	-1.10421	0.257524	28.414	0.000188619	0.00561498	Ras association domain-containing protein 2	RASSF2	-12.3722	1	0
P36382	-1.1055	0.350005	27.414	0.00383913	0.0335565	Gap junction alpha-5 protein	GJA5	-8.025	1	0
Q15042	-1.1335	0.255522	27.414	0.000134573	0.00458954	Rab3 GTPase-activating protein catalytic subunit	RAB3GAP1	-12.8593	1	0
P30273	-1.14721	0.353061	28.414	0.00297064	0.0296512	High affinity immunoglobulin epsilon receptor subunit gamma	FCER1G	-8.39501	1	0
O15440	-1.14905	0.318381	14.414	0.00272897	0.0284302	Multidrug resistance-associated protein 5	ABCC5	-8.51743	1	0
P78362	-1.16124	0.342624	27.414	0.00213961	0.024627	SRSF protein kinase 2;SRSF protein kinase 2 N-terminal;SRSF protein kinase 2 C-terminal	SRPK2	-8.86844	1	0
P05023	-1.1654	0.224196	27.414	1.71328e-05	0.00152083	Sodium/potassium-transporting ATPase subunit alpha-1	ATP1A1	-15.8329	1	0
Q9HBI1	-1.20264	0.231403	28.414	1.55241e-05	0.00148644	Beta-parvin	PARVB	-15.9751	1	0
P02730	-1.20368	0.398693	27.414	0.00543001	0.04213	Band 3 anion transport protein	SLC4A1	-7.52483	1	0
Q09161	-1.21954	0.276427	27.414	0.000143648	0.00476525	Nuclear cap-binding protein subunit 1	NCBP1	-12.7652	1	0
Q9NUQ8	-1.22167	0.257477	28.414	5.3925e-05	0.00283983	ATP-binding cassette sub-family F member 3	ABCF3	-14.1787	1	0
Q86VZ5	-1.22447	0.367913	14.414	0.00480584	0.0385657	Phosphatidylcholine:ceramide cholinephosphotransferase 1	SGMS1	-7.70099	1	0
Q9UIQ6	-1.22894	0.381867	27.4139	0.0033041	0.031002	Leucyl-cystinyl aminopeptidase;Leucyl-cystinyl aminopeptidase, pregnancy serum form	LNPEP	-8.24153	1	0
Q07889	-1.23936	0.279847	27.414	0.000137261	0.00458954	Son of sevenless homolog 1	SOS1	-12.8308	1	0
O75995	-1.24504	0.370602	14.414	0.00451149	0.0368351	SAM and SH3 domain-containing protein 3	SASH3	-7.79218	1	0
P13796	-1.24505	0.274026	28.414	9.37219e-05	0.00376048	Plastin-2	LCP1	-13.3813	1	0
Q07890	-1.26254	0.289331	27.414	0.00016354	0.00502916	Son of sevenless homolog 2	SOS2	-12.5781	1	0
P49789	-1.26399	0.354728	27.414	0.00136607	0.0179852	Bis(5-adenosyl)-triphosphatase	FHIT	-9.51575	1	0
Q01658	-1.29052	0.301711	27.4139	0.000206273	0.00598111	Protein Dr1	DR1	-12.2432	1	0
Q9UHV9	-1.29501	0.390997	13.414	0.00540658	0.0421034	Prefoldin subunit 2	PFDN2	-7.53107	1	0
Q9Y5U2	-1.29957	0.308315	28.414	0.000229919	0.00624934	Protein TSSC4	TSSC4	-12.0866	1	0
Q96L93	-1.30001	0.249025	27.414	1.6132e-05	0.00151031	Kinesin-like protein KIF16B	KIF16B	-15.9197	1	0
P15880	-1.31445	0.214156	28.414	1.18891e-06	0.000406502	40S ribosomal protein S2	RPS2	-19.6819	1	0
Q7Z333	-1.32388	0.282365	27.414	6.80368e-05	0.00318488	Probable helicase senataxin	SETX	-13.8433	1	0
Q99584	-1.33907	0.409681	28.414	0.00282809	0.0287454	Protein S100-A13	S100A13	-8.46595	1	0
Q14289	-1.34628	0.340124	14.414	0.0013554	0.0179569	Protein-tyrosine kinase 2-beta	PTK2B	-9.52706	1	0
P62308;A8MWD9	-1.34738	0.402729	27.414	0.0023921	0.0263131	Small nuclear ribonucleoprotein G;Putative small nuclear ribonucleoprotein G-like protein 15	SNRPG;SNRPGP15	-8.70751	1	0
Q9UJM3	-1.36817	0.289758	14.414	0.000303049	0.00751325	ERBB receptor feedback inhibitor 1	ERRFI1	-11.6882	1	0
O95373	-1.37904	0.290098	27.414	5.70405e-05	0.00291169	Importin-7	IPO7	-14.0977	1	0
Q9BZX2	-1.39388	0.340938	14.414	0.00104613	0.0152503	Uridine-cytidine kinase 2	UCK2	-9.90073	1	0
Q9Y5B9	-1.42597	0.31742	27.414	0.000115595	0.00434823	FACT complex subunit SPT16	SUPT16H	-13.0786	1	0
P02511	-1.42963	0.321489	27.414	0.000130684	0.00455019	Alpha-crystallin B chain	CRYAB	-12.9016	1	0
O75022	-1.49274	0.30546	14.414	0.000220975	0.0061248	Leukocyte immunoglobulin-like receptor subfamily B member 3	LILRB3	-12.1438	1	0
Q5T8D3	-1.51504	0.371431	28.414	0.00033262	0.00794973	Acyl-CoA-binding domain-containing protein 5	ACBD5	-11.5538	1	0
P39687	-1.52685	0.363245	27.414	0.000251559	0.0066992	Acidic leucine-rich nuclear phosphoprotein 32 family member A	ANP32A	-11.9568	1	0
Q9NX55	-1.52936	0.405553	14.414	0.00197085	0.0233056	Huntingtin-interacting protein K	HYPK	-8.98696	1	0
P42336	-1.56854	0.386824	27.414	0.000374105	0.00842836	Phosphatidylinositol 4,5-bisphosphate 3-kinase catalytic subunit alpha isoform	PIK3CA	-11.3843	1	0
P24666	-1.6416	0.392007	14.414	0.000859224	0.0136002	Low molecular weight phosphotyrosine protein phosphatase	ACP1	-10.1847	1	0
Q92903	-1.74803	0.393471	14.414	0.000520614	0.010395	Phosphatidate cytidylyltransferase 1	CDS1	-10.9075	1	0
Q7Z6P3	-1.78306	0.550509	14.414	0.00575268	0.0432015	Ras-related protein Rab-44	RAB44	-7.44155	1	0
Q13619	-1.78428	0.375956	28.414	5.37478e-05	0.00283983	Cullin-4A	CUL4A	-14.1834	1	0
O94808	-1.78678	0.398741	27.414	0.000119186	0.00444362	Glutamine--fructose-6-phosphate aminotransferase [isomerizing] 2	GFPT2	-13.0345	1	0
P62753	-1.79752	0.38198	27.414	6.49329e-05	0.00313509	40S ribosomal protein S6	RPS6	-13.9107	1	0
Q16644	-1.80022	0.33875	28.414	1.12493e-05	0.00118483	MAP kinase-activated protein kinase 3	MAPKAPK3	-16.4398	1	0
Q7L591	-1.83867	0.383987	14.414	0.000266699	0.00693582	Docking protein 3	DOK3	-11.8725	1	0
Q12972	-1.87586	0.341673	14.414	7.17163e-05	0.00326425	Nuclear inhibitor of protein phosphatase 1;Activator of RNA decay	PPP1R8	-13.7673	1	0
O00238	-1.88869	0.387311	14.414	0.00022541	0.00620689	Bone morphogenetic protein receptor type-1B	BMPR1B	-12.1152	1	0
O00160	-1.93272	0.362814	28.414	1.08623e-05	0.00117341	Unconventional myosin-If	MYO1F	-16.4903	1	0
P25685	-1.94489	0.430277	28.414	9.99484e-05	0.00389891	DnaJ homolog subfamily B member 1	DNAJB1	-13.2885	1	0
Q8TE02	-1.95407	0.344526	14.414	5.16016e-05	0.00282334	Elongator complex protein 5	ELP5	-14.2422	1	0
P18847	-2.11625	0.665179	14.414	0.00645824	0.0462731	Cyclic AMP-dependent transcription factor ATF-3	ATF3	-7.27464	1	0
Q9UHI6	-2.13754	0.329164	14.414	1.23004e-05	0.00123384	Probable ATP-dependent RNA helicase DDX20	DDX20	-16.3109	1	0
Q9NZU5	-2.19944	0.350308	27.414	9.52462e-07	0.000374916	LIM and cysteine-rich domains protein 1	LMCD1	-20.0018	1	0
Q9ULQ1	-2.23874	0.64918	23.414	0.00214529	0.024627	Two pore calcium channel protein 1	TPCN1	-8.86461	1	0
O75348	-2.26732	0.415408	14.414	7.60587e-05	0.00329843	V-type proton ATPase subunit G 1	ATP6V1G1	-13.6825	1	0
Q5VSY0	-2.28047	0.430467	27.414	1.30923e-05	0.00128274	G kinase-anchoring protein 1	GKAP1	-16.2209	1	0
P06702	-2.37828	0.50828	27.414	6.98011e-05	0.00323156	Protein S100-A9	S100A9	-13.8064	1	0
Q9H8T0	-2.43752	0.500897	27.414	4.20528e-05	0.00276826	AKT-interacting protein	AKTIP	-14.5374	1	0
P05109	-2.7748	0.552673	14.414	0.000171474	0.00523493	Protein S100-A8;Protein S100-A8, N-terminally processed	S100A8	-12.5097	1	0
P48444	-2.89197	0.552802	26.4728	1.73246e-05	0.00152083	Coatomer subunit delta	ARCN1	-15.8168	1	0
P26651	-2.91935	0.492593	28.414	2.10797e-06	0.000444044	Tristetraprolin	ZFP36	-18.8557	1	0
Q14206	-2.99708	0.512731	14.414	3.78265e-05	0.00257037	Calcipressin-2	RCAN2	-14.6902	1	0
Q7Z7K6	-3.3843	0.715734	26.414	6.64029e-05	0.00314332	Centromere protein V	CENPV	-13.8784	1	0
Q9BV47	2.17307	0.637023	14.414	0.00406439	0.0345227	Dual specificity protein phosphatase 26	DUSP26	7.94275	0	0
Q9UFB7	1.81202	0.514968	14.414	0.00327343	0.031002	Zinc finger and BTB domain-containing protein 47	ZBTB47	8.25498	0	0
Q99972	1.72984	0.487944	27.414	0.00143174	0.0185806	Myocilin;Myocilin, N-terminal fragment;Myocilin, C-terminal fragment	MYOC	9.44802	0	0
Q6TFL4	1.59691	0.401923	13.414	0.0015006	0.0190853	Kelch-like protein 24	KLHL24	9.38025	0	0
Q6AI08	1.33455	0.410259	14.414	0.00559242	0.0427602	HEAT repeat-containing protein 6	HEATR6	7.48231	0	0
O00629	1.32875	0.395247	27.414	0.00229518	0.0255452	Importin subunit alpha-3	KPNA4	8.76718	0	0
O43852	1.3036	0.376167	28.414	0.00170081	0.0207872	Calumenin	CALU	9.19956	0	0
Q8IVF4	1.29371	0.41249	14.414	0.00707212	0.0485314	Dynein heavy chain 10, axonemal	DNAH10	7.14364	0	0
Q9UPP5	1.24572	0.28718	14.414	0.000639272	0.0115591	Uncharacterized protein KIAA1107	KIAA1107	10.6113	0	0
Q9H0M0	1.19963	0.346116	13.414	0.00400459	0.0342913	NEDD4-like E3 ubiquitin-protein ligase WWP1	WWP1	7.96413	0	0
P43007	1.13898	0.313203	14.414	0.00258204	0.0276095	Neutral amino acid transporter A	SLC1A4	8.59727	0	0
Q15262	1.1066	0.29853	27.414	0.000939399	0.0143394	Receptor-type tyrosine-protein phosphatase kappa	PTPRK	10.056	0	0
P08235	1.00963	0.235114	14.414	0.0006964	0.0120243	Mineralocorticoid receptor	NR3C2	10.4878	0	0
Q13542	0.98685	0.283448	13.414	0.00388468	0.0338143	Eukaryotic translation initiation factor 4E-binding protein 2	EIF4EBP2	8.00799	0	0
Q59H18	0.955389	0.252099	27.414	0.000755543	0.0126817	Serine/threonine-protein kinase TNNI3K	TNNI3K	10.3702	0	0
P08559	0.943859	0.242733	27.414	0.000582184	0.0108528	Pyruvate dehydrogenase E1 component subunit alpha, somatic form, mitochondrial	PDHA1	10.7462	0	0
Q6VN20	0.943394	0.262888	14.414	0.00284374	0.0287454	Ran-binding protein 10	RANBP10	8.458	0	0
P07942	0.928604	0.24437	27.414	0.000735407	0.0124428	Laminin subunit beta-1	LAMB1	10.4092	0	0
P52594	0.926987	0.31287	27.414	0.00623478	0.0452882	Arf-GAP domain and FG repeat-containing protein 1	AGFG1	7.32545	0	0
Q15643	0.857748	0.191624	28.414	0.000112716	0.00431701	Thyroid receptor-interacting protein 11	TRIP11	13.115	0	0
Q9UIK4	0.83144	0.222198	27.414	0.000856853	0.0136002	Death-associated protein kinase 2	DAPK2	10.1887	0	0
P19022	0.818706	0.257074	27.414	0.00359506	0.0321416	Cadherin-2	CDH2	8.11977	0	0
P52272	0.793075	0.198484	28.414	0.000416466	0.00904419	Heterogeneous nuclear ribonucleoprotein M	HNRNPM	11.2295	0	0
Q6IC98	0.769917	0.237614	27.414	0.00312605	0.030276	GRAM domain-containing protein 4	GRAMD4	8.32144	0	0
Q9UHP9	0.765593	0.212744	14.414	0.00278658	0.0285642	Small muscular protein	SMPX	8.48729	0	0
P35637	0.76522	0.236324	27.414	0.00314343	0.0303239	RNA-binding protein FUS	FUS	8.31344	0	0
O95251	0.760947	0.23909	27.414	0.00361337	0.0321416	Histone acetyltransferase KAT7	KAT7	8.11244	0	0
P60891;P11908	0.738732	0.232379	14.414	0.00649058	0.0463104	Ribose-phosphate pyrophosphokinase 1;Ribose-phosphate pyrophosphokinase 2	PRPS1;PRPS2	7.26744	0	0
Q6P9H4	0.726925	0.201146	27.4139	0.00119748	0.0165954	Connector enhancer of kinase suppressor of ras 3	CNKSR3	9.70578	0	0
O75335	0.71181	0.182441	27.414	0.000562298	0.0106231	Liprin-alpha-4	PPFIA4	10.7964	0	0
O94826	0.705703	0.215871	27.414	0.00290572	0.0291471	Mitochondrial import receptor subunit TOM70	TOMM70A	8.42689	0	0
Q9Y4W6	0.705364	0.221564	27.414	0.00360536	0.0321416	AFG3-like protein 2	AFG3L2	8.11564	0	0
Q9NQX5	0.667953	0.201208	27.414	0.00255522	0.0275234	Neural proliferation differentiation and control protein 1	NPDC1	8.61234	0	0
Q9HCM4	0.664399	0.216778	27.414	0.00484838	0.0387594	Band 4.1-like protein 5	EPB41L5	7.68828	0	0
Q99523	0.653435	0.218712	28.414	0.0057406	0.0432015	Sortilin	SORT1	7.44458	0	0
Q9BXI6	0.636359	0.195866	27.414	0.00305773	0.0300285	TBC1 domain family member 10A	TBC1D10A	8.35332	0	0
Q96HB5	0.613919	0.162708	27.414	0.000789301	0.0130405	Coiled-coil domain-containing protein 120	CCDC120	10.3071	0	0
P51511	0.604996	0.176976	13.414	0.00439272	0.0361055	Matrix metalloproteinase-15	MMP15	7.83067	0	0
O75683	0.601043	0.187669	14.414	0.00618832	0.0452615	Surfeit locus protein 6	SURF6	7.33624	0	0
O14617	0.595364	0.203339	27.414	0.00679042	0.0475216	AP-3 complex subunit delta-1	AP3D1	7.20228	0	0
Q8NG27	0.595186	0.198091	28.414	0.00550396	0.0423916	E3 ubiquitin-protein ligase Praja-1	PJA1	7.50531	0	0
Q7L7X3	0.579513	0.191507	27.414	0.0053372	0.0417721	Serine/threonine-protein kinase TAO1	TAOK1	7.5497	0	0
Q6UWI2	0.575533	0.175962	27.414	0.00289328	0.0290917	Prostate androgen-regulated mucin-like protein 1	PARM1	8.43308	0	0
O75167	0.573448	0.159843	28.414	0.00123557	0.0169008	Phosphatase and actin regulator 2	PHACTR2	9.66061	0	0
Q9BY12	0.564396	0.187944	27.414	0.00564934	0.0429615	S phase cyclin A-associated protein in the endoplasmic reticulum	SCAPER	7.4677	0	0
Q96JA1	0.561334	0.185057	27.414	0.00524256	0.0413613	Leucine-rich repeats and immunoglobulin-like domains protein 1	LRIG1	7.57551	0	0
Q9H0X4	0.558139	0.148585	27.414	0.000824848	0.0134693	Protein ITFG3	ITFG3	10.2436	0	0
A1L4K1	0.547182	0.168199	27.414	0.00302515	0.0299177	Fibronectin type III and SPRY domain-containing protein 2	FSD2	8.36878	0	0
Q15084	0.541814	0.183822	27.676	0.00643749	0.0462046	Protein disulfide-isomerase A6	PDIA6	7.27929	0	0
Q9Y383	0.526755	0.176715	28.414	0.00583862	0.0435364	Putative RNA-binding protein Luc7-like 2	LUC7L2	7.42016	0	0
Q6PFW1	0.525271	0.1687	28.414	0.00419041	0.0351677	Inositol hexakisphosphate and diphosphoinositol-pentakisphosphate kinase 1	PPIP5K1	7.89869	0	0
Q8N3L3	0.522081	0.158685	27.414	0.00275541	0.0284302	Beta-taxilin	TXLNB	8.50352	0	0
Q86V15	0.519438	0.162443	27.414	0.00347984	0.031596	Zinc finger protein castor homolog 1	CASZ1	8.16676	0	0
Q9ULE0	0.517894	0.132485	28.414	0.000525671	0.0103974	Protein WWC3	WWC3	10.8936	0	0
Q01118	0.511986	0.150735	28.414	0.00203401	0.0236721	Sodium channel protein type 7 subunit alpha	SCN7A	8.94145	0	0
P53805;Q9UKA8	-0.514194	0.140132	27.414	0.0010362	0.0152109	Calcipressin-1;Calcipressin-3	RCAN1;RCAN3	-9.91448	0	0
Q8WVM8	-0.517187	0.166211	27.414	0.00431646	0.0357678	Sec1 family domain-containing protein 1	SCFD1	-7.85594	0	0
Q9NYM9	-0.518745	0.150591	27.414	0.0018557	0.0222059	BET1-like protein	BET1L	-9.07382	0	0
Q8NCN4	-0.521047	0.147289	28.414	0.00140883	0.018433	E3 ubiquitin-protein ligase RNF169	RNF169	-9.47128	0	0
O43164	-0.521195	0.166727	27.414	0.00416396	0.0350855	E3 ubiquitin-protein ligase Praja-2	PJA2	-7.90783	0	0
A7E2V4	-0.531344	0.142084	27.414	0.000861916	0.0136002	Zinc finger SWIM domain-containing protein 8	ZSWIM8	-10.1802	0	0
P32519	-0.547261	0.161311	28.414	0.00205535	0.0238545	ETS-related transcription factor Elf-1	ELF1	-8.9264	0	0
Q9H7M9	-0.553571	0.189796	27.414	0.00697965	0.0482966	Platelet receptor Gi24	C10orf54	-7.16263	0	0
Q8N201	-0.565926	0.177014	28.414	0.00339355	0.0313532	Integrator complex subunit 1	INTS1	-8.20299	0	0
Q8IX12	-0.569437	0.152483	27.414	0.000873809	0.0136853	Cell division cycle and apoptosis regulator protein 1	CCAR1	-10.1604	0	0
Q14739	-0.580179	0.146466	27.414	0.000480074	0.00967729	Lamin-B receptor	LBR	-11.0245	0	0
Q7Z4V5	-0.581265	0.158895	27.4139	0.00106694	0.0153929	Hepatoma-derived growth factor-related protein 2	HDGFRP2	-9.8723	0	0
Q8NFZ0	-0.582725	0.189347	27.414	0.00469842	0.0378479	F-box only protein 18	FBXO18	-7.73361	0	0
Q96AX9	-0.610887	0.207357	27.4139	0.00649642	0.0463104	E3 ubiquitin-protein ligase MIB2	MIB2	-7.26614	0	0
O75369	-0.613524	0.161085	28.414	0.000687653	0.0119221	Filamin-B	FLNB	-10.506	0	0
Q8ND04	-0.618221	0.19075	28.414	0.00303443	0.0299392	Protein SMG8	SMG8	-8.36436	0	0
O43768	-0.633514	0.207872	27.414	0.00506027	0.0402244	Alpha-endosulfine	ENSA	-7.62657	0	0
Q9BQF6	-0.63355	0.187298	27.414	0.00217654	0.0247164	Sentrin-specific protease 7	SENP7	-8.84375	0	0
P19174	-0.634961	0.169463	27.414	0.000845659	0.0135515	1-phosphatidylinositol 4,5-bisphosphate phosphodiesterase gamma-1	PLCG1	-10.2076	0	0
Q9BYS8	-0.635559	0.194586	28.414	0.0028452	0.0287454	Leucine-rich repeat-containing protein 2	LRRC2	-8.45726	0	0
Q9BPW8	-0.636553	0.167277	13.414	0.00207263	0.0239889	Protein NipSnap homolog 1	NIPSNAP1	-8.91432	0	0
P41182	-0.644865	0.223414	28.414	0.00736617	0.0498934	B-cell lymphoma 6 protein	BCL6	-7.08487	0	0
P49915	-0.645443	0.18783	27.414	0.00189629	0.0225679	GMP synthase [glutamine-hydrolyzing]	GMPS	-9.04261	0	0
Q01970	-0.650445	0.166342	28.414	0.000523942	0.0103974	1-phosphatidylinositol 4,5-bisphosphate phosphodiesterase beta-3	PLCB3	-10.8983	0	0
Q8IY63	-0.654979	0.188103	28.414	0.00162903	0.0203051	Angiomotin-like protein 1	AMOTL1	-9.26177	0	0
P11166	-0.67172	0.196967	27.414	0.00202713	0.0236721	Solute carrier family 2, facilitated glucose transporter member 1	SLC2A1	-8.94635	0	0
Q7Z422	-0.676717	0.211767	27.414	0.00349823	0.0316267	SUZ domain-containing protein 1	SZRD1	-8.15916	0	0
P29353	-0.676773	0.205033	28.414	0.0026039	0.0277048	SHC-transforming protein 1	SHC1	-8.58511	0	0
Q96FS4	-0.689406	0.218528	27.414	0.00387536	0.0338031	Signal-induced proliferation-associated protein 1	SIPA1	-8.01145	0	0
Q9UL54	-0.690516	0.220725	28.414	0.00403753	0.0344334	Serine/threonine-protein kinase TAO2	TAOK2	-7.95231	0	0
Q14005	-0.701179	0.220332	27.414	0.00361622	0.0321416	Pro-interleukin-16;Interleukin-16	IL16	-8.1113	0	0
Q5T3F8	-0.71148	0.211257	27.414	0.00226008	0.0253238	CSC1-like protein 2	TMEM63B	-8.78941	0	0
O94913	-0.715084	0.233009	28.414	0.00468833	0.0378389	Pre-mRNA cleavage complex 2 protein Pcf11	PCF11	-7.73671	0	0
Q6ZNB6	-0.718343	0.246794	27.414	0.0070817	0.0485314	NF-X1-type zinc finger protein NFXL1	NFXL1	-7.14169	0	0
Q9H307	-0.736622	0.250032	27.414	0.00649568	0.0463104	Pinin	PNN	-7.2663	0	0
O95544	-0.740942	0.202128	28.414	0.00100545	0.0149624	NAD kinase	NADK	-9.95794	0	0
O60784	-0.741825	0.206774	27.414	0.0012823	0.0173151	Target of Myb protein 1	TOM1	-9.60705	0	0
Q86Y82	-0.748707	0.204812	27.414	0.00107418	0.0153929	Syntaxin-12	STX12	-9.86255	0	0
Q9H8W4	-0.754591	0.214572	28.414	0.00148786	0.0189965	Pleckstrin homology domain-containing family F member 2	PLEKHF2	-9.39254	0	0
Q9BZE9	-0.775484	0.203621	27.414	0.000719171	0.0123165	Tether containing UBX domain for GLUT4	ASPSCR1	-10.4414	0	0
O00443	-0.807916	0.224933	28.414	0.00122188	0.016768	Phosphatidylinositol 4-phosphate 3-kinase C2 domain-containing subunit alpha	PIK3C2A	-9.67668	0	0
Q04726	-0.824082	0.202731	27.414	0.000364274	0.008251	Transducin-like enhancer protein 3	TLE3	-11.4227	0	0
Q9BXS5	-0.853387	0.240748	27.414	0.00143335	0.0185806	AP-1 complex subunit mu-1	AP1M1	-9.44639	0	0
Q92530	-0.860039	0.261459	27.414	0.00276002	0.0284302	Proteasome inhibitor PI31 subunit	PSMF1	-8.50111	0	0
Q9Y4D8	-0.862221	0.192972	27.414	0.000123415	0.00453924	Probable E3 ubiquitin-protein ligase HECTD4	HECTD4	-12.9842	0	0
Q5TKA1	-0.865587	0.25204	28.414	0.00184441	0.0222015	Protein lin-9 homolog	LIN9	-9.08262	0	0
P27708	-0.878484	0.228605	27.414	0.000656861	0.0116513	CAD protein;Glutamine-dependent carbamoyl-phosphate synthase;Aspartate carbamoyltransferase;Dihydroorotase	CAD	-10.5721	0	0
P33402	-0.916288	0.283681	27.414	0.00320762	0.0307829	Guanylate cyclase soluble subunit alpha-2	GUCY1A2	-8.28428	0	0
Q9NTX5	-0.916864	0.293131	27.414	0.00414546	0.0349996	Ethylmalonyl-CoA decarboxylase	ECHDC1	-7.91425	0	0
P57087	-0.929462	0.239501	27.414	0.000594066	0.0110256	Junctional adhesion molecule B	JAM2	-10.7171	0	0
Q04727	-0.944152	0.311523	27.414	0.00527557	0.0414664	Transducin-like enhancer protein 4	TLE4	-7.56646	0	0
Q92685	-0.944519	0.224807	27.414	0.00025283	0.0066992	Dol-P-Man:Man(5)GlcNAc(2)-PP-Dol alpha-1,3-mannosyltransferase	ALG3	-11.9495	0	0
Q6NZY4	-0.945164	0.257622	14.414	0.00241996	0.0265503	Zinc finger CCHC domain-containing protein 8	ZCCHC8	-8.6908	0	0
Q96EQ0	-0.950514	0.314755	27.414	0.0054196	0.0421269	Small glutamine-rich tetratricopeptide repeat-containing protein beta	SGTB	-7.5276	0	0
Q92934	-0.980774	0.27433	27.414	0.00132447	0.0176583	Bcl2-associated agonist of cell death	BAD	-9.56036	0	0
Q96RR4	-0.989883	0.246016	28.414	0.000386182	0.00856308	Calcium/calmodulin-dependent protein kinase kinase 2	CAMKK2	-11.3384	0	0
P26358	-1.01087	0.262933	14.414	0.00170079	0.0207872	DNA (cytosine-5)-methyltransferase 1	DNMT1	-9.19958	0	0
Q13769	-1.05057	0.209901	28.414	2.63435e-05	0.00197092	THO complex subunit 5 homolog	THOC5	-15.2122	0	0
Q92766	-1.05661	0.286951	27.414	0.00100193	0.0149624	Ras-responsive element-binding protein 1	RREB1	-9.963	0	0
Q92841	-1.06233	0.288205	28.414	0.000952793	0.0144914	Probable ATP-dependent RNA helicase DDX17	DDX17	-10.0355	0	0
Q7LDG7	-1.06461	0.240963	28.414	0.000132126	0.00456269	RAS guanyl-releasing protein 2	RASGRP2	-12.8858	0	0
O60749	-1.06743	0.313649	28.414	0.00199923	0.0235273	Sorting nexin-2	SNX2	-8.96634	0	0
Q9Y613	-1.08061	0.302171	27.414	0.00132102	0.0176583	FH1/FH2 domain-containing protein 1	FHOD1	-9.56413	0	0
Q7Z5R6	-1.08111	0.282635	28.414	0.000658201	0.0116513	Amyloid beta A4 precursor protein-binding family B member 1-interacting protein	APBB1IP	-10.5692	0	0
O95999	-1.08289	0.20165	27.414	1.07658e-05	0.00117341	B-cell lymphoma/leukemia 10	BCL10	-16.5032	0	0
Q9BW85	-1.0833	0.33913	14.414	0.0062931	0.0454811	Coiled-coil domain-containing protein 94	CCDC94	-7.31201	0	0
Q8N2U9	-1.09109	0.323944	27.414	0.00225835	0.0253238	PQ-loop repeat-containing protein 1	PQLC1	-8.79052	0	0
Q9NR30	-1.09507	0.316023	28.414	0.00170225	0.0207872	Nucleolar RNA helicase 2	DDX21	-9.19834	0	0
Q8NHM5	-1.10945	0.302563	14.414	0.0024295	0.0265856	Lysine-specific demethylase 2B	KDM2B	-8.68513	0	0
Q9BWH6	-1.15928	0.356227	27.414	0.00301647	0.0299021	RNA polymerase II-associated protein 1	RPAP1	-8.37292	0	0
P26006	-1.16099	0.372867	14.414	0.00740226	0.0498972	Integrin alpha-3;Integrin alpha-3 heavy chain;Integrin alpha-3 light chain	ITGA3	-7.07782	0	0
Q9BYV6	-1.16178	0.349899	27.414	0.00255127	0.0275234	Tripartite motif-containing protein 55	TRIM55	-8.61457	0	0
Q07960	-1.17918	0.277631	28.414	0.00021063	0.00598569	Rho GTPase-activating protein 1	ARHGAP1	-12.213	0	0
P27105	-1.19345	0.381769	28.414	0.00406095	0.0345227	Erythrocyte band 7 integral membrane protein	STOM	-7.94397	0	0
Q9Y580	-1.19947	0.290413	28.414	0.000289485	0.00739151	RNA-binding protein 7	RBM7	-11.7542	0	0
Q9NX58	-1.20972	0.290037	27.414	0.000274389	0.00704878	Cell growth-regulating nucleolar protein	LYAR	-11.8315	0	0
P55040	-1.21356	0.338826	27.414	0.00130235	0.0174739	GTP-binding protein GEM	GEM	-9.58467	0	0
Q8WYH8	-1.21593	0.253766	28.414	4.7417e-05	0.00279657	Inhibitor of growth protein 5	ING5	-14.3642	0	0
Q9NUY8	-1.22216	0.349599	27.414	0.00162637	0.0203051	TBC1 domain family member 23	TBC1D23	-9.26413	0	0
Q6ZQQ6	-1.22415	0.328667	14.414	0.00216335	0.0247164	WD repeat-containing protein 87	WDR87	-8.85252	0	0
P37802	-1.23475	0.421368	27.414	0.00675058	0.0473215	Transgelin-2	TAGLN2	-7.21077	0	0
Q96KC8	-1.2679	0.297882	27.414	0.000218212	0.00608825	DnaJ homolog subfamily C member 1	DNAJC1	-12.162	0	0
P36405	-1.27828	0.358918	13.414	0.00332532	0.0310634	ADP-ribosylation factor-like protein 3	ARL3	-8.23229	0	0
Q9BZF3	-1.29231	0.44289	27.414	0.00695835	0.0482958	Oxysterol-binding protein-related protein 6	OSBPL6	-7.16704	0	0
Q14149	-1.30192	0.360004	27.414	0.00118979	0.0165433	MORC family CW-type zinc finger protein 3	MORC3	-9.71507	0	0
P61011	-1.34259	0.450074	27.414	0.00593346	0.0441655	Signal recognition particle 54 kDa protein	SRP54	-7.39691	0	0
Q15773	-1.34565	0.345476	28.414	0.000545804	0.0105528	Myeloid leukemia factor 2	MLF2	-10.8393	0	0
P35613	-1.4109	0.480208	27.414	0.0066239	0.0469806	Basigin	BSG	-7.2381	0	0
Q92681	-1.46459	0.368071	14.414	0.00130007	0.0174739	Regulatory solute carrier protein family 1 member 1	RSC1A1	-9.58719	0	0
Q01780	-1.63097	0.485068	28.414	0.00222236	0.0251688	Exosome component 10	EXOSC10	-8.81369	0	0
Q9BVJ6	-1.67897	0.409882	27.4139	0.00033506	0.00794973	U3 small nucleolar RNA-associated protein 14 homolog A	UTP14A	-11.5433	0	0
Q16539	-1.69664	0.505153	27.414	0.00231365	0.0256511	Mitogen-activated protein kinase 14	MAPK14	-8.75561	0	0
Q9UP65	-1.70645	0.532434	27.414	0.00341622	0.0314935	Cytosolic phospholipase A2 gamma	PLA2G4C	-8.19338	0	0
P17026	-1.72935	0.424357	28.414	0.000335958	0.00794973	Zinc finger protein 22	ZNF22	-11.5394	0	0
Q6NYC1	-1.7824	0.494447	14.414	0.00275221	0.0284302	Bifunctional arginine demethylase and lysyl-hydroxylase JMJD6	JMJD6	-8.50519	0	0
P14598;A8MVU1	-1.9298	0.454009	28.414	0.000208741	0.00598248	Neutrophil cytosol factor 1;Putative neutrophil cytosol factor 1C	NCF1;NCF1C	-12.226	0	0
Q13596	-2.25549	0.56651	27.414	0.000455014	0.00944294	Sorting nexin-1	SNX1	-11.1018	0	0
Q14318	-2.26487	0.654999	28.414	0.00173511	0.0211272	Peptidyl-prolyl cis-trans isomerase FKBP8	FKBP8	-9.17076	0	0
Q8N142	-4.45661	1.18469	14.414	0.00200764	0.0235604	Adenylosuccinate synthetase isozyme 1	ADSSL1	-8.96028	0	0

## Sheet: DPPs MYBPC3 vs Control
Protein	log2FC	SE	DF	pvalue	adj.pvalue	Protein.names	Gene.names	Rank	MYH7 vs Control
Q9P212	1.12416	0.132714	27.4269	3.87624e-09	1.63267e-05	1-phosphatidylinositol 4,5-bisphosphate phosphodiesterase epsilon-1	PLCE1	27.9427	1
Q9ULX7	-0.971202	0.121048	27.4184	1.13729e-08	2.39514e-05	Carbonic anhydrase 14	CA14	-26.3898	1
Q13148	2.69418	0.371228	27.4712	7.5071e-08	8.46907e-05	TAR DNA-binding protein 43	TARDBP	23.6672	1
Q8TC07	-1.06375	0.150518	28.414	1.00535e-07	8.46907e-05	TBC1 domain family member 15	TBC1D15	-23.2458	1
Q9C0H9	1.45174	0.202247	27.4621	9.19876e-08	8.46907e-05	SRC kinase signaling inhibitor 1	SRCIN1	23.374	1
P50993	0.919242	0.145646	27.4682	8.65785e-07	0.000405188	Sodium/potassium-transporting ATPase subunit alpha-2	ATP1A2	20.1395	1
Q00G26	-1.13247	0.177375	27.4492	7.16637e-07	0.000405188	Perilipin-5	PLIN5	-20.4123	1
O95425	0.639773	0.101702	28.414	7.87552e-07	0.000405188	Supervillin	SVIL	20.2761	0
Q8N3V7	0.552825	0.0860464	27.5058	6.38845e-07	0.000405188	Synaptopodin	SYNPO	20.578	0
O14936	1.59776	0.258478	28.414	1.05689e-06	0.000445163	Peripheral plasma membrane protein CASK	CASK	19.8517	1
Q13642	0.963854	0.157255	28.414	1.21684e-06	0.000457755	Four and a half LIM domains protein 1	FHL1	19.6484	1
Q9H987	0.620925	0.101731	28.414	1.30414e-06	0.000457755	Synaptopodin 2-like protein	SYNPO2L	19.5485	1
Q9Y4F1	1.06146	0.175514	28.414	1.51721e-06	0.000491576	FERM, RhoGEF and pleckstrin domain-containing protein 1	FARP1	19.3301	1
P60174	-0.701954	0.116862	28.414	1.69559e-06	0.000510129	Triosephosphate isomerase	TPI1	-19.1698	0
Q5JTH9	-1.53069	0.255811	27.4187	2.07773e-06	0.000572352	RRP12-like protein	RRP12	-18.8766	1
Q9NX40	-1.4601	0.244915	27.5112	2.17417e-06	0.000572352	OCIA domain-containing protein 1	OCIAD1	-18.8111	1
P36383	0.862823	0.147973	28.414	2.73377e-06	0.000578884	Gap junction gamma-1 protein	GJC1	18.4807	1
Q86SQ7	0.882856	0.150717	28.414	2.54175e-06	0.000578884	Serologically defined colon cancer antigen 8	SDCCAG8	18.5857	1
Q96PC5;Q86UF2;Q8IX94;P0CG41;A4FU28;A4D2H0	-1.07187	0.182814	27.4369	2.85703e-06	0.000578884	Melanoma inhibitory activity protein 2;cTAGE family member 6;cTAGE family member 4;cTAGE family member 8;cTAGE family member 9;cTAGE family member 15	MIA2;CTAGE6;CTAGE4;CTAGE8;CTAGE9;CTAGE15	-18.4171	1
Q9HCD6	0.71562	0.122473	27.4153	3.02361e-06	0.000578884	Protein TANC2	TANC2	18.3353	1
Q9Y6Y0	0.995782	0.1701	27.47	2.91386e-06	0.000578884	Influenza virus NS1A-binding protein	IVNS1ABP	18.3886	1
Q8WY41	-1.76149	0.298989	27.4456	2.64601e-06	0.000578884	Nanos homolog 1	NANOS1	-18.5278	0
P12814	0.792309	0.136303	27.4816	3.24859e-06	0.000581963	Alpha-actinin-1	ACTN1	18.2318	1
Q8IUD2;O15083	1.61258	0.212736	13.414	3.31603e-06	0.000581963	ELKS/Rab6-interacting/CAST family member 1;ERC protein 2	ERC1;ERC2	18.2021	1
P27816	0.660561	0.11486	27.5038	3.82273e-06	0.000641114	Microtubule-associated protein 4	MAP4	17.997	1
Q96T51	2.38	0.319063	13.414	3.9575e-06	0.000641114	RUN and FYVE domain-containing protein 1	RUFY1	17.947	1
P06732	-0.775723	0.137509	28.414	4.58832e-06	0.000664228	Creatine kinase M-type;Creatine kinase M-type, N-terminally processed	CKM	-17.7336	1
Q15722	-1.7404	0.307141	28.414	4.28312e-06	0.000664228	Leukotriene B4 receptor 1	LTB4R	-17.8329	1
Q99719	0.822553	0.1461	28.414	4.73097e-06	0.000664228	Septin-5	SEPT5	17.6894	1
Q5VT52	0.507179	0.0890824	27.4201	4.51028e-06	0.000664228	Regulation of nuclear pre-mRNA domain-containing protein 2	RPRD2	17.7584	0
P02144	-0.95775	0.171944	28.414	5.57465e-06	0.000704466	Myoglobin	MB	-17.4527	1
Q49MG5	1.09046	0.156274	14.414	5.52206e-06	0.000704466	Microtubule-associated protein 9	MAP9	17.4664	1
Q53EL6	0.799632	0.142616	27.4224	5.68657e-06	0.000704466	Programmed cell death protein 4	PDCD4	17.424	1
Q684P5	-0.787141	0.14075	28.414	5.24407e-06	0.000704466	Rap1 GTPase-activating protein 2	RAP1GAP2	-17.5409	1
Q13362	-1.43595	0.259664	28.414	6.22194e-06	0.000748767	Serine/threonine-protein phosphatase 2A 56 kDa regulatory subunit gamma isoform	PPP2R5C	-17.2942	1
Q9P2K5	0.522074	0.0952668	28.414	7.1345e-06	0.000834737	Myelin expression factor 2	MYEF2	17.0968	1
Q2TAL5	-1.24205	0.228691	28.414	8.16075e-06	0.000929002	Smoothelin-like protein 2	SMTNL2	-16.9029	1
O15439	1.12164	0.206114	27.4232	8.86539e-06	0.000933526	Multidrug resistance-associated protein 4	ABCC4	16.7834	1
Q13625	-0.907913	0.16627	27.4232	8.43077e-06	0.000933526	Apoptosis-stimulating of p53 protein 2	TP53BP2	-16.8559	1
Q76I76	-1.22311	0.224378	27.4166	8.65264e-06	0.000933526	Protein phosphatase Slingshot homolog 2	SSH2	-16.8184	1
Q15842	-0.838323	0.154493	27.4242	9.24337e-06	0.000949587	ATP-sensitive inward rectifier potassium channel 8	KCNJ8	-16.7232	1
Q14432	-0.676047	0.125029	27.4758	9.67578e-06	0.000970342	cGMP-inhibited 3,5-cyclic phosphodiesterase A	PDE3A	-16.6572	1
Q15233	0.580693	0.107613	27.455	9.99095e-06	0.000978649	Non-POU domain-containing octamer-binding protein	NONO	16.6109	0
P78559	1.11263	0.210412	28.414	1.2097e-05	0.00113717	Microtubule-associated protein 1A;MAP1A heavy chain;MAP1 light chain LC2	MAP1A	16.335	1
Q96BH1	-0.79987	0.150213	27.425	1.21492e-05	0.00113717	E3 ubiquitin-protein ligase RNF25	RNF25	-16.3288	1
P48681	0.784617	0.149162	28.414	1.30546e-05	0.00119534	Nestin	NES	16.2251	1
Q16890	1.28054	0.242985	27.4412	1.4066e-05	0.00122389	Tumor protein D53	TPD52L1	16.1174	1
Q8TC76	0.513448	0.0981378	28.414	1.41097e-05	0.00122389	Protein FAM110B	FAM110B	16.113	1
Q9NPY3	-0.889947	0.16898	27.4143	1.4238e-05	0.00122389	Complement component C1q receptor	CD93	-16.0999	1
Q8N0Z2	-1.94473	0.37253	28.414	1.45664e-05	0.00122707	Actin-binding Rho-activating protein	ABRA	-16.067	1
O94875	0.65418	0.124869	27.4659	1.52596e-05	0.00126027	Sorbin and SH3 domain-containing protein 2	SORBS2	15.9999	1
Q14738	-1.24526	0.240429	28.414	1.63068e-05	0.00132085	Serine/threonine-protein phosphatase 2A 56 kDa regulatory subunit delta isoform	PPP2R5D	-15.9042	1
Q9H992	-0.582275	0.112182	27.4198	1.74801e-05	0.00138917	E3 ubiquitin-protein ligase MARCH7	MARCH7	-15.8039	0
Q9P2G1	0.567529	0.109532	27.4183	1.79158e-05	0.00139743	Ankyrin repeat and IBR domain-containing protein 1	ANKIB1	15.7684	1
Q8WTW3	-0.680609	0.131999	27.4212	1.91764e-05	0.00141703	Conserved oligomeric Golgi complex subunit 1	COG1	-15.6703	1
Q9Y4H2	-0.807902	0.157525	28.414	1.87434e-05	0.00141703	Insulin receptor substrate 2	IRS2	-15.7033	1
Q9NR19	-0.527674	0.103338	27.4379	2.19101e-05	0.00159113	Acetyl-coenzyme A synthetase, cytoplasmic	ACSS2	-15.478	0
O95644	1.12144	0.17725	13.414	2.27708e-05	0.0016256	Nuclear factor of activated T-cells, cytoplasmic 1	NFATC1	15.4225	1
Q96A19	0.723867	0.142899	27.4199	2.4506e-05	0.00172032	Coiled-coil domain-containing protein 102A	CCDC102A	15.3165	1
P54296	-0.777562	0.154956	28.414	2.54255e-05	0.00175561	Myomesin-2	MYOM2	-15.2634	1
Q9H792	0.673963	0.134635	28.414	2.62878e-05	0.00178588	Pseudopodium-enriched atypical kinase 1	PEAK1	15.2152	1
Q6ZU35	1.61646	0.321618	27.4777	2.7125e-05	0.00178929	Uncharacterized protein KIAA1211	KIAA1211	15.17	1
Q9NW75	-1.02185	0.203526	27.4418	2.76125e-05	0.00178929	G patch domain-containing protein 2	GPATCH2	-15.1443	1
Q9Y2K2	-0.641177	0.128433	28.414	2.72846e-05	0.00178929	Serine/threonine-protein kinase SIK3	SIK3	-15.1616	0
P84022	0.602038	0.121655	28.414	3.0765e-05	0.00196336	Mothers against decapentaplegic homolog 3	SMAD3	14.9884	1
Q96L34	-1.59062	0.322425	28.414	3.21001e-05	0.00201799	MAP/microtubule affinity-regulating kinase 4	MARK4	-14.9271	1
P08574	-0.839398	0.169986	27.4525	3.45071e-05	0.00213741	Cytochrome c1, heme protein, mitochondrial	CYC1	-14.8227	1
Q15032;Q9UBL0	0.576889	0.118138	28.414	3.6847e-05	0.00222298	R3H domain-containing protein 1;cAMP-regulated phosphoprotein 21	R3HDM1;ARPP21	14.7281	1
Q5SV97	-0.70822	0.145339	28.414	3.79081e-05	0.00222298	PGC-1 and ERR-induced regulator in muscle protein 1	PERM1	-14.6871	1
Q9NRX4	-0.702761	0.144041	27.4219	4.06122e-05	0.00234327	14 kDa phosphohistidine phosphatase	PHPT1	-14.5877	1
O00410	0.720714	0.148567	27.4271	4.37693e-05	0.0024913	Importin-5	IPO5	14.4797	1
Q13619	-1.86424	0.387294	28.414	4.46378e-05	0.00250686	Cullin-4A	CUL4A	-14.4514	1
P05023	-1.11428	0.230973	27.5148	4.67118e-05	0.00255519	Sodium/potassium-transporting ATPase subunit alpha-1	ATP1A1	-14.3859	1
Q9NR99	1.69487	0.353066	28.414	4.62719e-05	0.00255519	Matrix-remodeling-associated protein 5	MXRA5	14.3995	1
P63220	-2.95756	0.520753	14.414	5.0897e-05	0.00271365	40S ribosomal protein S21	RPS21	-14.2621	1
Q9H254	-0.93044	0.195113	27.4827	5.44512e-05	0.0028401	Spectrin beta chain, non-erythrocytic 4	SPTBN4	-14.1647	1
Q9ULH0	0.634268	0.132989	27.427	5.46172e-05	0.0028401	Kinase D-interacting substrate of 220 kDa	KIDINS220	14.1603	1
P52179	-0.589335	0.12388	27.4315	5.64018e-05	0.00289713	Myomesin-1	MYOM1	-14.1139	1
Q5VSL9	0.564048	0.119419	28.414	5.72139e-05	0.00290344	Striatin-interacting protein 1	STRIP1	14.0933	1
P25106	0.778056	0.165195	28.414	5.93527e-05	0.00297612	Atypical chemokine receptor 3	ACKR3	14.0403	1
Q9P2E9	0.913068	0.194151	27.4673	6.51691e-05	0.00322932	Ribosome-binding protein 1	RRBP1	13.9055	1
P26651	-2.35646	0.507448	28.414	7.11873e-05	0.00325914	Tristetraprolin	ZFP36	-13.778	1
P57059;A0A0B4J2F2	-2.27372	0.411927	14.414	6.79599e-05	0.00325914	Serine/threonine-protein kinase SIK1	SIK1;LOC102724428	-13.845	1
Q8TE02	-1.89432	0.344526	14.414	7.06633e-05	0.00325914	Elongator complex protein 5	ELP5	-13.7887	1
Q969Q1	0.577726	0.124281	28.414	7.02547e-05	0.00325914	E3 ubiquitin-protein ligase TRIM63	TRIM63	13.797	1
Q9P246	0.91366	0.194947	27.4481	6.81864e-05	0.00325914	Stromal interaction molecule 2	STIM2	13.8402	1
O96000	-0.614034	0.131408	27.4825	7.06249e-05	0.00325914	NADH dehydrogenase [ubiquinone] 1 beta subcomplex subunit 10	NDUFB10	-13.7895	0
P55786;A6NEC2	-0.617827	0.13168	27.5158	6.68819e-05	0.00325914	Puromycin-sensitive aminopeptidase;Puromycin-sensitive aminopeptidase-like protein	NPEPPS;NPEPPSL1	-13.868	0
Q9BZC7	0.596363	0.127773	27.4211	7.20054e-05	0.00326115	ATP-binding cassette sub-family A member 2	ABCA2	13.7615	1
P40925	-0.721402	0.155761	28.414	7.36305e-05	0.00329927	Malate dehydrogenase, cytoplasmic	MDH1	-13.7293	0
O75147	0.6962	0.149907	27.4392	7.65531e-05	0.00335877	Obscurin-like protein 1	OBSL1	13.6732	1
Q5VZ18	-0.819797	0.177521	28.414	7.63959e-05	0.00335877	SH2 domain-containing adapter protein E	SHE	-13.6761	1
O75431	-2.29278	0.499348	28.414	8.21603e-05	0.00353122	Metaxin-2	MTX2	-13.5712	1
P06744	-0.549803	0.119406	27.4254	8.53232e-05	0.00362175	Glucose-6-phosphate isomerase	GPI	-13.5167	0
Q99569	-0.575751	0.125134	27.4444	8.59864e-05	0.00362175	Plakophilin-4	PKP4	-13.5055	0
Q5T848	-2.79324	0.505539	13.414	8.73313e-05	0.00364198	Probable G-protein coupled receptor 158	GPR158	-13.4831	1
P55273	-1.65161	0.308285	14.414	9.14998e-05	0.0037784	Cyclin-dependent kinase 4 inhibitor D	CDKN2D	-13.4159	0
Q9UKP4	1.08267	0.203726	14.414	9.90719e-05	0.00399869	A disintegrin and metalloproteinase with thrombospondin motifs 7	ADAMTS7	13.3012	1
Q9P0V9	0.729212	0.160984	27.4175	0.000104488	0.00415191	Septin-10	SEPT10	13.2244	0
O43639	0.578388	0.127882	27.4208	0.000106428	0.00418947	Cytoplasmic protein NCK2	NCK2	13.1978	0
Q00839	0.567289	0.126313	28.414	0.000108203	0.0042199	Heterogeneous nuclear ribonucleoprotein U	HNRNPU	13.174	0
Q0PNE2	-0.989362	0.220822	28.414	0.000111441	0.00430632	Elongator complex protein 6	ELP6	-13.1314	1
Q9NQ86	0.758983	0.168823	27.425	0.000114466	0.00438302	E3 ubiquitin-protein ligase TRIM36	TRIM36	13.0928	1
P24539	-0.529487	0.117969	27.4246	0.000116774	0.00440482	ATP synthase F(0) complex subunit B1, mitochondrial	ATP5F1	-13.064	0
D6RIA3	-2.11008	0.476847	28.414	0.000129654	0.00452037		LOC285556	-12.913	1
O95167	-0.893867	0.200564	27.4289	0.000127123	0.00452037	NADH dehydrogenase [ubiquinone] 1 alpha subcomplex subunit 3	NDUFA3	-12.9415	1
Q5VV17	-1.9884	0.448693	28.414	0.000127378	0.00452037	OTU domain-containing protein 1	OTUD1	-12.9386	1
Q7Z6J2	-0.745139	0.1673	27.51	0.000127388	0.00452037	General receptor for phosphoinositides 1-associated scaffold protein	GRASP	-12.9385	1
Q96GZ6	-0.714623	0.160501	27.4267	0.000128628	0.00452037	Solute carrier family 41 member 3	SLC41A3	-12.9245	1
P08237	-0.767377	0.173438	28.414	0.000129859	0.00452037	ATP-dependent 6-phosphofructokinase, muscle type	PFKM	-12.9108	0
P51957	-0.778617	0.175023	27.4578	0.000129669	0.00452037	Serine/threonine-protein kinase Nek4	NEK4	-12.9129	0
P13611	1.54139	0.349743	28.414	0.000136145	0.00470036	Versican core protein	VCAN	12.8426	1
O60437	1.24673	0.28198	27.4387	0.000139767	0.00471445	Periplakin	PPL	12.8047	1
Q9H074	1.49287	0.283591	13.414	0.000137943	0.00471445	Polyadenylate-binding protein-interacting protein 1	PAIP1	12.8236	1
Q9UNE7	0.513911	0.116872	28.414	0.000139911	0.00471445	E3 ubiquitin-protein ligase CHIP	STUB1	12.8032	0
Q86VN1	-0.721733	0.164487	28.414	0.000143574	0.00476257	Vacuolar protein-sorting-associated protein 36	VPS36	-12.7659	1
P46020	-0.60918	0.138102	27.4472	0.000143601	0.00476257	Phosphorylase b kinase regulatory subunit alpha, skeletal muscle isoform	PHKA1	-12.7656	0
Q9HBI1	-1.04242	0.238381	28.414	0.000149515	0.00491999	Beta-parvin	PARVB	-12.7074	1
Q14896	-0.626904	0.143201	27.4655	0.000156889	0.00512259	Myosin-binding protein C, cardiac-type	MYBPC3	-12.638	0
Q13829	1.052	0.240514	27.4174	0.000159026	0.00515244	BTB/POZ domain-containing adapter for CUL3-mediated RhoA degradation protein 2	TNFAIP1	12.6185	1
Q13153	1.37459	0.314614	27.4595	0.000160656	0.00516553	Serine/threonine-protein kinase PAK 1	PAK1	12.6037	1
O43781	0.731591	0.167641	27.4746	0.000162717	0.00519216	Dual specificity tyrosine-phosphorylation-regulated kinase 3	DYRK3	12.5853	1
Q9NZN8	0.975611	0.22436	27.4205	0.000170313	0.00535343	CCR4-NOT transcription complex subunit 2	CNOT2	12.5195	1
Q7Z3T8	1.94447	0.377677	13.414	0.000169396	0.00535343	Zinc finger FYVE domain-containing protein 16	ZFYVE16	12.5273	0
Q9UDR5	-1.35332	0.31192	27.4831	0.000174131	0.00535357	Alpha-aminoadipic semialdehyde synthase, mitochondrial;Lysine ketoglutarate reductase;Saccharopine dehydrogenase	AASS	-12.4875	1
Q9UJM3	-1.45326	0.289758	14.414	0.000173183	0.00535357	ERBB receptor feedback inhibitor 1	ERRFI1	-12.4954	1
Q5XKP0	-0.773513	0.178202	27.4932	0.000173091	0.00535357	Protein QIL1	QIL1	-12.4962	0
Q9UPR6	0.912889	0.2107	27.4197	0.000177702	0.00542376	Zinc finger RNA-binding protein 2	ZFR2	12.4583	1
O14907	-1.252	0.291294	28.414	0.000183414	0.00554637	Tax1-binding protein 3	TAX1BP3	-12.4126	1
O60504	0.602338	0.140203	28.414	0.000184352	0.00554637	Vinexin	SORBS3	12.4052	1
O60256	0.721595	0.167902	27.4365	0.000195002	0.00568868	Phosphoribosyl pyrophosphate synthase-associated protein 2	PRPSAP2	12.3242	1
P08138	1.0696	0.249241	27.4196	0.000198537	0.00568868	Tumor necrosis factor receptor superfamily member 16	NGFR	12.2983	1
P83111	-0.936911	0.218236	27.4277	0.000197532	0.00568868	Serine beta-lactamase-like protein LACTB, mitochondrial	LACTB	-12.3056	1
Q13636	1.85074	0.365468	13.414	0.000197048	0.00568868	Ras-related protein Rab-31	RAB31	12.3092	1
Q8IYB5	0.888849	0.179395	14.414	0.000194264	0.00568868	Stromal membrane-associated protein 1	SMAP1	12.3297	1
Q9H2H9	-1.41394	0.330859	28.414	0.000196095	0.00568868	Sodium-coupled neutral amino acid transporter 1	SLC38A1	-12.3162	0
P08567	-0.956714	0.223803	27.5087	0.00020645	0.0058614	Pleckstrin	PLEK	-12.2419	0
Q8WUZ0	0.627897	0.146865	27.4161	0.000207348	0.0058614	B-cell CLL/lymphoma 7 protein family member C	BCL7C	12.2357	0
O00763	-0.610951	0.144248	28.414	0.00021753	0.00606779	Acetyl-CoA carboxylase 2;Biotin carboxylase	ACACB	-12.1665	1
Q13522	-0.813821	0.191331	27.4331	0.000219654	0.00608673	Protein phosphatase 1 regulatory subunit 1A	PPP1R1A	-12.1525	1
O94919	1.27282	0.256406	13.414	0.000235927	0.00637002	Endonuclease domain-containing 1 protein	ENDOD1	12.0494	1
P35580	1.18781	0.280982	27.4422	0.000235468	0.00637002	Myosin-10	MYH10	12.0522	1
P15880	-0.926471	0.220615	28.414	0.000239858	0.00643493	40S ribosomal protein S2	RPS2	-12.0255	1
P06702	-2.20705	0.523859	27.4767	0.000244182	0.00650945	Protein S100-A9	S100A9	-11.9998	1
P15259	-0.744879	0.178367	28.414	0.000255594	0.00664885	Phosphoglycerate mutase 2	PGAM2	-11.9339	1
P47736	-1.01634	0.242147	27.4641	0.000254967	0.00664885	Rap1 GTPase-activating protein 1	RAP1GAP	-11.9374	1
Q6ZWE6	0.960909	0.195323	13.414	0.000255725	0.00664885	Pleckstrin homology domain-containing family M member 3	PLEKHM3	11.9331	0
P49840	-0.696651	0.167029	28.414	0.000259266	0.00667833	Glycogen synthase kinase-3 alpha	GSK3A	-11.9133	1
Q8NFX7	-0.882859	0.179916	13.414	0.000261607	0.00667833	Syntaxin-binding protein 6	STXBP6	-11.9003	1
Q9Y6N7	0.879545	0.210024	27.4541	0.000261616	0.00667833	Roundabout homolog 1	ROBO1	11.9003	0
P05109	-2.64496	0.552673	14.414	0.000268031	0.00680088	Protein S100-A8;Protein S100-A8, N-terminally processed	S100A8	-11.8653	1
Q5XKK7	-1.38887	0.285132	13.414	0.000279352	0.00700375	Protein FAM219B	FAM219B	-11.8056	1
P17540;P12532	-0.571868	0.137357	27.4792	0.000278943	0.00700375	Creatine kinase S-type, mitochondrial;Creatine kinase U-type, mitochondrial	CKMT2;CKMT1A	-11.8077	0
Q14141	0.62816	0.150995	27.4249	0.00028225	0.00703454	Septin-6	SEPT6	11.7907	1
O76041	-0.50314	0.121232	27.4192	0.000289931	0.00718347	Nebulette	NEBL	-11.752	0
P28161	-1.40604	0.290152	13.414	0.000292426	0.00720291	Glutathione S-transferase Mu 2	GSTM2	-11.7396	1
P61328	-1.48384	0.360064	28.414	0.000296759	0.00726715	Fibroblast growth factor 12	FGF12	-11.7184	1
B7ZBB8	-0.905314	0.219806	28.414	0.000298662	0.00727147	Protein phosphatase 1 regulatory subunit 3G	PPP1R3G	-11.7092	0
P46019	-1.81113	0.440129	28.414	0.000301671	0.00730252	Phosphorylase b kinase regulatory subunit alpha, liver isoform	PHKA2	-11.6947	1
Q8N556	0.786921	0.191845	28.414	0.000312603	0.0075239	Actin filament-associated protein 1	AFAP1	11.6434	1
Q9Y285	-1.14076	0.242794	14.414	0.000316943	0.00758501	Phenylalanine--tRNA ligase alpha subunit	FARSA	-11.6235	1
Q96B18	1.17767	0.246099	13.414	0.000326606	0.00777211	Dapper homolog 3	DACT3	11.5802	1
P55042	-0.944094	0.231501	28.414	0.000333321	0.00784328	GTP-binding protein RAD	RRAD	-11.5508	1
Q14526	0.532019	0.129823	27.4232	0.000333264	0.00784328	Hypermethylated in cancer 1 protein	HIC1	11.551	0
Q9P2Q2	-0.602906	0.148415	28.414	0.000347908	0.00814104	FERM domain-containing protein 4A	FRMD4A	-11.489	1
Q6ZNJ1	-0.647593	0.159683	28.414	0.000354357	0.00824613	Neurobeachin-like protein 2	NBEAL2	-11.4625	1
O00522	0.784211	0.193784	28.414	0.000362754	0.00826224	Krev interaction trapped protein 1	KRIT1	11.4287	1
O43847	-0.761627	0.188108	28.414	0.000360757	0.00826224	Nardilysin	NRD1	-11.4367	1
O75348	-1.92263	0.415408	14.414	0.000362895	0.00826224	V-type proton ATPase subunit G 1	ATP6V1G1	-11.4282	1
Q9UP95	0.599232	0.147166	27.4145	0.000357596	0.00826224	Solute carrier family 12 member 4	SLC12A4	11.4494	1
Q96S15	1.67177	0.355089	13.414	0.000376423	0.00847859	WD repeat-containing protein 24	WDR24	11.3754	0
Q9BRQ6	-1.24903	0.308508	27.434	0.000380017	0.00851399	MICOS complex subunit MIC25	CHCHD6	-11.3617	1
Q8TDF6	-0.9034	0.196473	14.414	0.000384754	0.00857452	RAS guanyl-releasing protein 4	RASGRP4	-11.3438	1
Q9H4M7	1.13833	0.283914	28.414	0.000401304	0.00880361	Pleckstrin homology domain-containing family A member 4	PLEKHA4	11.283	1
P49447	-0.718142	0.179935	28.414	0.000421589	0.00920068	Cytochrome b561	CYB561	-11.2119	0
Q5TH69	0.936169	0.233821	27.4191	0.00042856	0.00930461	Brefeldin A-inhibited guanine nucleotide-exchange protein 3	ARFGEF3	11.1882	1
O43150	0.637982	0.159485	27.4289	0.000432387	0.00933769	Arf-GAP with SH3 domain, ANK repeat and PH domain-containing protein 2	ASAP2	11.1754	1
Q9Y490	0.652398	0.16394	28.414	0.000435008	0.00933769	Talin-1	TLN1	11.1667	1
Q9BYF1	1.05532	0.26419	27.4534	0.000438457	0.00933769	Angiotensin-converting enzyme 2;Processed angiotensin-converting enzyme 2	ACE2	11.1553	0
Q9NZU5	-1.43603	0.36121	27.4337	0.000461556	0.00972036	LIM and cysteine-rich domains protein 1	LMCD1	-11.0812	1
Q92783	0.687989	0.173368	27.4202	0.000470848	0.00986673	Signal transducing adapter molecule 1	STAM	11.0525	1
Q08431	0.936159	0.236269	27.4644	0.000477509	0.00995676	Lactadherin;Lactadherin short form;Medin	MFGE8	11.0322	1
Q9Y618	0.501165	0.127488	28.414	0.000495499	0.0102306	Nuclear receptor corepressor 2	NCOR2	10.9788	0
Q7Z333	-1.14917	0.2912	27.4183	0.000499288	0.0102585	Probable helicase senataxin	SETX	-10.9678	1
P12235	-0.801048	0.203311	27.4494	0.000506942	0.0103652	ADP/ATP translocase 1	SLC25A4	-10.9459	1
Q8TDX7	1.16122	0.296574	28.414	0.000516728	0.0104637	Serine/threonine-protein kinase Nek7	NEK7	10.9183	1
Q15121	0.605658	0.154165	27.4352	0.000522844	0.010469	Astrocytic phosphoprotein PEA-15	PEA15	10.9013	1
O00161	0.692705	0.176373	27.4341	0.000524445	0.010469	Synaptosomal-associated protein 23	SNAP23	10.8969	0
Q86V81	0.805807	0.205097	27.4203	0.000522853	0.010469	THO complex subunit 4	ALYREF	10.9013	0
Q14206	-2.27252	0.512731	14.414	0.000531315	0.0105561	Calcipressin-2	RCAN2	-10.8781	1
P39880	-0.879862	0.225778	28.414	0.000542931	0.0107363	Homeobox protein cut-like 1	CUX1	-10.8469	1
Q14767	1.86908	0.480012	27.4254	0.000573672	0.0111866	Latent-transforming growth factor beta-binding protein 2	LTBP2	10.7675	1
Q9H8Y5	0.651641	0.16805	27.4249	0.000598751	0.0115157	Ankyrin repeat and zinc finger domain-containing protein 1	ANKZF1	10.7058	1
P08247	-1.23803	0.31952	27.4409	0.000603079	0.0115462	Synaptophysin	SYP	-10.6954	0
Q5VTT5	-0.555818	0.14374	27.4839	0.000614443	0.0117106	Myomesin-3	MYOM3	-10.6684	0
A1L390	0.606935	0.157038	27.425	0.000619305	0.01175	Pleckstrin homology domain-containing family G member 3	PLEKHG3	10.6571	1
Q13185	0.591967	0.153241	27.4351	0.000622151	0.0117511	Chromobox protein homolog 3	CBX3	10.6504	1
Q93015	-0.582198	0.151128	27.4207	0.000640323	0.0120404	N-acetyltransferase 6	NAT6	-10.6089	1
P03372	0.698663	0.161531	14.414	0.000655182	0.0121569	Estrogen receptor	ESR1	10.5758	1
Q9NWM3	0.758522	0.197999	27.4163	0.000677711	0.0123123	CUE domain-containing protein 1	CUEDC1	10.527	1
Q2KHT3	-1.18834	0.310257	27.4452	0.000678172	0.0123123	Protein CLEC16A	CLEC16A	-10.5261	0
Q9NZL6	0.691969	0.180608	27.4238	0.000676782	0.0123123	Ral guanine nucleotide dissociation stimulator-like 1	RGL1	10.529	0
Q00325	-0.53119	0.139165	27.4179	0.000703073	0.0125384	Phosphate carrier protein, mitochondrial	SLC25A3	-10.474	0
Q02978	-0.60013	0.157885	28.414	0.000701829	0.0125384	Mitochondrial 2-oxoglutarate/malate carrier protein	SLC25A11	-10.4766	0
Q6P4E1	-2.33947	0.535297	13.414	0.000705511	0.0125384	Protein CASC4	CASC4	-10.469	0
P36021	1.50579	0.345973	13.414	0.000729903	0.0129174	Monocarboxylate transporter 8	SLC16A2	10.42	0
Q9Y5B9	-1.24104	0.327219	27.4565	0.000748248	0.0131867	FACT complex subunit SPT16	SUPT16H	-10.3842	1
Q04656	-0.761554	0.192526	20.4204	0.000755046	0.0131961	Copper-transporting ATPase 1	ATP7A	-10.3711	0
Q53F19	0.590621	0.156458	28.414	0.000752414	0.0131961	Uncharacterized protein C17orf85	C17orf85	10.3762	0
O60669	-1.17717	0.312586	28.414	0.000770725	0.0134144	Monocarboxylate transporter 2	SLC16A7	-10.3415	1
Q92805	0.515086	0.136295	27.421	0.000776543	0.0134526	Golgin subfamily A member 1	GOLGA1	10.3306	0
P48735	-0.537008	0.142249	27.4661	0.000783325	0.0134668	Isocitrate dehydrogenase [NADP], mitochondrial	IDH2	-10.3181	0
Q5VU43	-0.720755	0.191862	28.414	0.000789977	0.0135259	Myomegalin	PDE4DIP	-10.3059	0
P21397	-0.68813	0.182619	27.4207	0.000799519	0.0136339	Amine oxidase [flavin-containing] A	MAOA	-10.2886	1
Q9BQI5	0.883403	0.205863	13.414	0.000819034	0.0138545	SH3-containing GRB2-like protein 3-interacting protein 1	SGIP1	10.2538	0
Q01658	-1.16776	0.310904	27.4931	0.000822761	0.0138619	Protein Dr1	DR1	-10.2472	1
O15440	-1.33772	0.318381	14.414	0.000835896	0.0140271	Multidrug resistance-associated protein 5	ABCC5	-10.2244	1
O00160	-1.39471	0.373755	28.414	0.00084432	0.0141122	Unconventional myosin-If	MYO1F	-10.2099	1
P49841	-0.533193	0.142429	27.4199	0.000852855	0.0141426	Glycogen synthase kinase-3 beta	GSK3B	-10.1954	0
Q17R89	-1.01625	0.272557	28.414	0.000851182	0.0141426	Rho GTPase-activating protein 44	ARHGAP44	-10.1982	0
Q16836	-0.611901	0.163868	27.4448	0.000873329	0.0143131	Hydroxyacyl-coenzyme A dehydrogenase, mitochondrial	HADH	-10.1612	0
Q7Z698	0.5616	0.15199	28.414	0.000930476	0.0150737	Sprouty-related, EVH1 domain-containing protein 2	SPRED2	10.0697	0
Q13618	0.783656	0.212501	28.414	0.000948439	0.0152066	Cullin-3	CUL3	10.0422	1
Q9NY65	-0.831578	0.224641	27.4716	0.000949508	0.0152066	Tubulin alpha-8 chain	TUBA8	-10.0405	1
Q00537	-0.50888	0.137515	27.4493	0.000953567	0.0152137	Cyclin-dependent kinase 17	CDK17	-10.0344	0
P17174	-0.682908	0.185028	27.428	0.000978992	0.0153862	Aspartate aminotransferase, cytoplasmic	GOT1	-9.99642	1
P55285	0.736858	0.199482	27.4243	0.000971412	0.0153862	Cadherin-6	CDH6	10.0076	1
Q969E4;Q6IPX3;Q5H9L2	0.822685	0.222778	27.4181	0.000974241	0.0153862	Transcription elongation factor A protein-like 3;Transcription elongation factor A protein-like 6;Transcription elongation factor A protein-like 5	TCEAL3;TCEAL6;TCEAL5	10.0034	1
Q92995	0.624052	0.169228	27.4237	0.000987385	0.0154605	Ubiquitin carboxyl-terminal hydrolase 13	USP13	9.9841	1
O14545	-0.731036	0.198649	27.4342	0.00100678	0.0154764	TRAF-type zinc finger domain-containing protein 1	TRAFD1	-9.95604	1
Q7L591	-1.57994	0.383987	14.414	0.000993094	0.0154764	Docking protein 3	DOK3	-9.97578	1
P50747	-0.634162	0.172273	27.4272	0.00100419	0.0154764	Biotin--protein ligase;Biotin--[methylmalonyl-CoA-carboxytransferase] ligase;Biotin--[propionyl-CoA-carboxylase [ATP-hydrolyzing]] ligase;Biotin--[methylcrotonoyl-CoA-carboxylase] ligase;Biotin--[acetyl-CoA-carboxylase] ligase	HLCS	-9.95975	0
P63302	-0.522517	0.142027	27.5061	0.00100656	0.0154764	Selenoprotein W	SEPW1	-9.95636	0
P05496;P48201;Q06055	-0.80636	0.219275	27.4957	0.00101123	0.0154883	ATP synthase F(0) complex subunit C1, mitochondrial;ATP synthase F(0) complex subunit C3, mitochondrial;ATP synthase F(0) complex subunit C2, mitochondrial	ATP5G1;ATP5G3;ATP5G2	-9.94968	0
O60237	-0.605955	0.16503	27.4295	0.00102899	0.0157032	Protein phosphatase 1 regulatory subunit 12B	PPP1R12B	-9.92456	1
Q9Y5U2	-1.15806	0.317613	28.414	0.00105884	0.0160426	Protein TSSC4	TSSC4	-9.8833	1
P29558	0.791317	0.216907	27.4838	0.00109203	0.0164629	RNA-binding motif, single-stranded-interacting protein 1	RBMS1	9.83877	1
P40855	1.4138	0.387639	27.4307	0.00109717	0.0164629	Peroxisomal biogenesis factor 19	PEX19	9.832	1
Q96PE1	0.650064	0.178718	27.4639	0.00112419	0.0167911	G-protein coupled receptor 124	GPR124	9.7969	0
P31930	-0.795088	0.219083	27.4166	0.00115069	0.0171054	Cytochrome b-c1 complex subunit 1, mitochondrial	UQCRC1	-9.76328	0
Q9UPZ9	0.958477	0.23316	13.414	0.00115336	0.0171054	Serine/threonine-protein kinase ICK	ICK	9.75995	0
Q96P47	1.06404	0.264561	14.414	0.00119378	0.0176428	Arf-GAP with GTPase, ANK repeat and PH domain-containing protein 3	AGAP3	9.71025	1
P24666	-1.57296	0.392007	14.414	0.00121617	0.0176638	Low molecular weight phosphotyrosine protein phosphatase	ACP1	-9.68344	1
Q15776	0.501697	0.139466	28.414	0.00120439	0.0176638	Zinc finger protein with KRAB and SCAN domains 8	ZKSCAN8	9.69748	1
Q8WY36	0.639002	0.177088	27.4224	0.00121446	0.0176638	HMG box transcription factor BBX	BBX	9.68547	0
Q96K31;Q96EF9	0.785314	0.217363	27.4149	0.00120055	0.0176638	Uncharacterized protein C8orf76;Zinc fingers and homeoboxes protein 1, isoform 2	C8orf76;ZHX1-C8orf76	9.70209	0
P22695	-0.511683	0.142191	27.5074	0.00124184	0.0179667	Cytochrome b-c1 complex subunit 2, mitochondrial	UQCRC2	-9.6533	0
P33121	-0.633084	0.175953	27.4659	0.00124556	0.0179667	Long-chain-fatty-acid--CoA ligase 1	ACSL1	-9.64899	0
Q5HYK7	0.639934	0.178889	28.414	0.00126952	0.0181837	SH3 domain-containing protein 19	SH3D19	9.6215	1
Q8NBV4	-0.793212	0.220961	27.4432	0.00127355	0.0181837	Probable lipid phosphate phosphatase PPAPDC3	PPAPDC3	-9.61693	0
P53602	-0.5307	0.148724	28.414	0.00129958	0.0184926	Diphosphomevalonate decarboxylase	MVD	-9.58774	0
P02511	-1.18109	0.331344	27.4763	0.00135839	0.0185355	Alpha-crystallin B chain	CRYAB	-9.52389	1
P08473	1.45935	0.409379	27.431	0.0013598	0.0185355	Neprilysin	MME	9.52239	1
P54652	0.913025	0.256833	28.414	0.00134613	0.0185355	Heat shock-related 70 kDa protein 2	HSPA2	9.53696	1
Q6P9H4;G9CGD6	0.858843	0.217	14.414	0.00135649	0.0185355	Connector enhancer of kinase suppressor of ras 3	CNKSR3	9.52591	1
Q86U70	0.547228	0.153691	28.414	0.00132638	0.0185355	LIM domain-binding protein 1	LDB1	9.55829	1
Q8N568	0.581104	0.162961	27.4264	0.0013561	0.0185355	Serine/threonine-protein kinase DCLK2	DCLK2	9.52632	1
Q9Y262	0.799746	0.223859	27.4291	0.00133277	0.0185355	Eukaryotic translation initiation factor 3 subunit L	EIF3L	9.55136	1
Q9Y3E2	0.993789	0.279018	28.414	0.00132234	0.0185355	BolA-like protein 1	BOLA1	9.5627	1
O43310	-1.0617	0.267815	14.414	0.00133901	0.0185355	CBP80/20-dependent translation initiation factor	CTIF	-9.54461	0
P24311	-0.602475	0.149214	13.414	0.00132626	0.0185355	Cytochrome c oxidase subunit 7B, mitochondrial	COX7B	-9.55842	0
Q9H3P2	0.661782	0.164226	13.414	0.00134658	0.0185355	Negative elongation factor A	NELFA	9.53649	0
Q15019	0.574808	0.161403	27.4869	0.0013692	0.0186035	Septin-2	SEPT2	9.51245	1
O75022	-1.20128	0.30546	14.414	0.00142613	0.0191913	Leukocyte immunoglobulin-like receptor subfamily B member 3	LILRB3	-9.45368	1
Q7Z7G0	1.65069	0.467188	28.414	0.0014249	0.0191913	Target of Nesh-SH3	ABI3BP	9.45492	1
Q9H4L7	-1.02019	0.28948	28.414	0.00145894	0.0195081	SWI/SNF-related matrix-associated actin-dependent regulator of chromatin subfamily A containing DEAD/H box 1	SMARCAD1	-9.42087	0
P17540	-0.528583	0.150412	28.414	0.00149761	0.0197867	Creatine kinase S-type, mitochondrial	CKMT2	-9.38312	0
P27361	1.03342	0.294251	28.414	0.00150621	0.0197867	Mitogen-activated protein kinase 3	MAPK3	9.37486	0
Q4LE39	0.81339	0.204721	13.414	0.00150064	0.0197867	AT-rich interactive domain-containing protein 4B	ARID4B	9.3802	0
Q6GQQ9;Q8TE49	-1.04695	0.263447	13.414	0.00149809	0.0197867	OTU domain-containing protein 7B;OTU domain-containing protein 7A	OTUD7B;OTUD7A	-9.38266	0
Q9UKI2	0.773435	0.219495	27.4307	0.00151266	0.0197867	Cdc42 effector protein 3	CDC42EP3	9.3687	0
P07195	-0.595788	0.170255	28.414	0.00155684	0.0202389	L-lactate dehydrogenase B chain	LDHB	-9.32716	0
Q9Y314	-0.874535	0.251389	28.414	0.00164275	0.0210048	Nitric oxide synthase-interacting protein	NOSIP	-9.24967	1
Q8IXS6	0.662791	0.190463	28.414	0.00163811	0.0210048	Paralemmin-2	PALM2	9.25375	0
Q6PJW8	-0.959831	0.249997	14.414	0.00171872	0.0215728	Consortin	CNST	-9.18445	1
P17568	-0.549798	0.158909	28.414	0.00172603	0.0215728	NADH dehydrogenase [ubiquinone] 1 beta subcomplex subunit 7	NDUFB7	-9.17833	0
O00571	-0.616366	0.177948	27.4309	0.00176597	0.0220067	ATP-dependent RNA helicase DDX3X	DDX3X	-9.14532	1
O60493	-0.898558	0.260755	28.414	0.00178937	0.0221021	Sorting nexin-3	SNX3	-9.12633	1
Q8WWA1	-0.885484	0.255937	27.4217	0.00178469	0.0221021	Transmembrane protein 40	TMEM40	-9.13011	0
O14986	-0.688182	0.199387	27.4164	0.00182356	0.0223931	Phosphatidylinositol 4-phosphate 5-kinase type-1 beta	PIP5K1B	-9.09902	0
Q16698	-0.552158	0.159983	27.4458	0.0018223	0.0223931	2,4-dienoyl-CoA reductase, mitochondrial	DECR1	-9.10003	0
Q86VQ0	0.708076	0.205485	27.4463	0.00184813	0.0226288	Lebercilin	LCA5	9.07972	1
P55209	0.793145	0.230728	27.4603	0.00188716	0.0229228	Nucleosome assembly protein 1-like 1	NAP1L1	9.04957	0
Q15111	-0.532236	0.155387	28.414	0.00188847	0.0229228	Inactive phospholipase C-like protein 1	PLCL1	-9.04857	0
P48651	-1.27555	0.372538	28.414	0.00189478	0.0229334	Phosphatidylserine synthase 1	PTDSS1	-9.04375	0
Q9UGJ0	-0.574441	0.167841	27.421	0.00196412	0.0235695	5-AMP-activated protein kinase subunit gamma-2	PRKAG2	-8.9919	1
P07101	-0.664801	0.194221	27.4278	0.00196184	0.0235695	Tyrosine 3-monooxygenase	TH	-8.99358	0
P62328	0.757834	0.22266	28.414	0.00199778	0.0237701	Thymosin beta-4;Hematopoietic system regulatory peptide	TMSB4X	8.96739	1
Q96A73	0.70124	0.205206	27.4302	0.00199037	0.0237701	Putative monooxygenase p33MONOX	KIAA1191	8.97275	1
P08588	-1.07208	0.313814	27.4199	0.00199586	0.0237701	Beta-1 adrenergic receptor	ADRB1	-8.96878	0
P41252	-1.3318	0.354773	14.414	0.00203959	0.0241313	Isoleucine--tRNA ligase, cytoplasmic	IARS	-8.93751	1
Q9UBS9	-0.631815	0.18541	27.4382	0.00203941	0.0241313	SUN domain-containing ossification factor	SUCO	-8.93763	0
O14618	-0.948373	0.2784	27.4224	0.00204646	0.0241448	Copper chaperone for superoxide dismutase	CCS	-8.93266	1
P29536	1.04463	0.307135	27.44	0.00207335	0.0243257	Leiomodin-1	LMOD1	8.91382	1
O75746	-0.546535	0.161361	28.414	0.00208499	0.0243944	Calcium-binding mitochondrial carrier protein Aralar1	SLC25A12	-8.90574	0
Q13098	-1.06424	0.313444	27.515	0.00209978	0.0244728	COP9 signalosome complex subunit 1	GPS1	-8.89555	1
P08670	0.6447	0.189859	27.4337	0.00210331	0.0244728	Vimentin	VIM	8.89312	0
P20340	0.646031	0.191074	28.414	0.00211752	0.0245027	Ras-related protein Rab-6A	RAB6A	8.88341	1
O00238	-1.44496	0.387311	14.414	0.00213681	0.0245909	Bone morphogenetic protein receptor type-1B	BMPR1B	-8.87032	1
Q96Q06	-0.665608	0.19705	28.414	0.00213509	0.0245909	Perilipin-4	PLIN4	-8.87149	1
Q15057	0.530593	0.156667	27.4199	0.00215297	0.0247093	Arf-GAP with coiled-coil, ANK repeat and PH domain-containing protein 2	ACAP2	8.85945	0
Q9H7C4	-0.616859	0.182718	27.4466	0.00221107	0.0252385	Syncoilin	SYNC	-8.82104	1
Q96LD4	-1.30721	0.351893	14.414	0.00220639	0.0252385	Tripartite motif-containing protein 47	TRIM47	-8.8241	0
Q8TF74	-0.530039	0.157161	27.4435	0.00223076	0.0253945	WAS/WASL-interacting protein family member 2	WIPF2	-8.80825	0
Q16644	-1.17042	0.348966	28.414	0.00227092	0.0257819	MAP kinase-activated protein kinase 3	MAPKAPK3	-8.78251	1
Q0P5P2	1.1232	0.304125	14.414	0.00230404	0.0260698	Uncharacterized protein C17orf67	C17orf67	8.76162	1
P52298	-0.509952	0.151851	27.4178	0.00231593	0.0260821	Nuclear cap-binding protein subunit 2	NCBP2	-8.75419	1
Q8N264	0.571564	0.17054	27.4782	0.00235173	0.0262303	Rho GTPase-activating protein 24	ARHGAP24	8.73206	1
Q5SQN1	1.20109	0.320981	13.414	0.00234308	0.0262303	Synaptosomal-associated protein 47	SNAP47	8.73738	0
Q9H4L5	-0.535516	0.159934	27.4504	0.00237269	0.0262303	Oxysterol-binding protein-related protein 3	OSBPL3	-8.71926	0
Q9Y2B0	0.886676	0.237357	13.414	0.00237183	0.0262303	Protein canopy homolog 2	CNPY2	8.71978	0
Q93100	-0.574698	0.17178	27.5112	0.00238526	0.0262398	Phosphorylase b kinase regulatory subunit beta	PHKB	-8.71163	0
P35398	0.687997	0.205976	27.4764	0.00242071	0.0263637	Nuclear receptor ROR-alpha	RORA	8.69035	1
Q5T8D3	-1.27337	0.382633	28.414	0.00242857	0.0263637	Acyl-CoA-binding domain-containing protein 5	ACBD5	-8.68568	1
Q9NYJ8	-0.519937	0.155564	27.4208	0.002412	0.0263637	TGF-beta-activated kinase 1 and MAP3K7-binding protein 2	TAB2	-8.69555	1
Q9HAN9	-0.611532	0.184441	28.414	0.00250685	0.0270739	Nicotinamide/nicotinic acid mononucleotide adenylyltransferase 1	NMNAT1	-8.63991	1
Q9H511	-0.563832	0.170396	27.4188	0.00262575	0.0282856	Kelch-like protein 31	KLHL31	-8.57305	0
Q9UBG0	1.00155	0.303475	27.435	0.00268296	0.0287548	C-type mannose receptor 2	MRC2	8.54196	0
Q9H1H9	0.504491	0.152919	27.4255	0.00269204	0.0287789	Kinesin-like protein KIF13A	KIF13A	8.53708	0
Q147X3	0.539668	0.163719	27.4215	0.0027113	0.0288834	N-alpha-acetyltransferase 30	NAA30	8.5268	0
P50479	0.896721	0.272383	27.44	0.00273868	0.0289859	PDZ and LIM domain protein 4	PDLIM4	8.5123	1
Q6ZVM7	-0.772945	0.235467	27.4181	0.00280756	0.0295636	TOM1-like protein 2	TOM1L2	-8.47647	1
O43293	-0.580485	0.161531	14.414	0.00281493	0.0295673	Death-associated protein kinase 3	DAPK3	-8.47269	0
P30556	-0.775279	0.237225	28.414	0.00283133	0.0296656	Type-1 angiotensin II receptor	AGTR1	-8.46431	0
P53999	0.800062	0.245098	28.414	0.0028595	0.0297388	Activated RNA polymerase II transcriptional coactivator p15	SUB1	8.45002	1
O00264	0.549473	0.168285	28.414	0.00285302	0.0297388	Membrane-associated progesterone receptor component 1	PGRMC1	8.45329	0
Q14643	0.535571	0.164444	28.414	0.0029141	0.030232	Inositol 1,4,5-trisphosphate receptor type 1	ITPR1	8.42273	1
P00156	-0.982509	0.302311	28.414	0.00296562	0.0306909	Cytochrome b	MT-CYB	-8.39745	1
Q9NQL2	-0.621848	0.19146	28.414	0.00298134	0.030778	Ras-related GTP-binding protein D	RRAGD	-8.38982	0
P99999	-0.505473	0.155951	28.414	0.00303267	0.0310039	Cytochrome c	CYCS	-8.36519	0
Q96DB5	-0.683863	0.210946	28.414	0.0030276	0.0310039	Regulator of microtubule dynamics protein 1	RMDN1	-8.36761	0
Q9BQS7	1.13785	0.315282	13.414	0.00303199	0.0310039	Hephaestin	HEPH	8.36552	0
P49789	-1.18298	0.3658	27.4251	0.00317476	0.0320028	Bis(5-adenosyl)-triphosphatase	FHIT	-8.29914	1
Q562E7	0.529068	0.147786	13.414	0.00320798	0.032019	WD repeat-containing protein 81	WDR81	8.28412	0
Q92903	-1.38701	0.393471	14.414	0.00323172	0.0321038	Phosphatidate cytidylyltransferase 1	CDS1	-8.27348	1
P22105;Q16473	0.709065	0.219726	27.4549	0.00322787	0.0321038	Tenascin-X;Putative tenascin-XA	TNXB;TNXA	8.2752	0
Q9NQC3	0.628781	0.194964	27.4857	0.0032409	0.0321193	Reticulon-4	RTN4	8.26939	1
P47985	-0.566564	0.176029	27.4147	0.00330124	0.0325059	Cytochrome b-c1 complex subunit Rieske, mitochondrial;Cytochrome b-c1 complex subunit 11	UQCRFS1	-8.24278	0
P24864	1.04503	0.297584	14.414	0.00331983	0.0325369	G1/S-specific cyclin-E1	CCNE1	8.23468	1
Q9UIB8	-1.09242	0.31117	14.414	0.00332679	0.0325369	SLAM family member 5	CD84	-8.23165	1
Q9H7C9	-0.596937	0.185843	27.4298	0.00335463	0.0327076	Mth938 domain-containing protein	AAMDC	-8.21963	1
Q9C0I3	-0.559483	0.174858	28.414	0.00337138	0.0327951	Serine-rich coiled-coil domain-containing protein 1	CCSER1	-8.21244	1
Q86XL3	0.957047	0.26991	13.414	0.00342827	0.0332716	Ankyrin repeat and LEM domain-containing protein 2	ANKLE2	8.1883	0
Q9UHI6	-1.1485	0.329164	14.414	0.00347425	0.0336403	Probable ATP-dependent RNA helicase DDX20	DDX20	-8.16908	1
Q05655	-0.505526	0.158687	28.414	0.00349313	0.0336984	Protein kinase C delta type;Protein kinase C delta type regulatory subunit;Protein kinase C delta type catalytic subunit	PRKCD	-8.16127	0
Q9UNS2	-0.693587	0.21704	27.4257	0.00349624	0.0336984	COP9 signalosome complex subunit 3	COPS3	-8.15998	0
Q6UX71	0.840172	0.263929	27.4266	0.00360625	0.0346002	Plexin domain-containing protein 2	PLXDC2	8.11529	0
P14598;A8MVU1	-1.48184	0.4677	28.414	0.0036499	0.0349395	Neutrophil cytosol factor 1;Putative neutrophil cytosol factor 1C	NCF1;NCF1C	-8.09793	0
Q9P0U3	1.02311	0.291331	13.414	0.0036625	0.0349807	Sentrin-specific protease 1	SENP1	8.09295	0
Q86TB3	-0.653794	0.206607	28.414	0.00368629	0.0350489	Alpha-protein kinase 2	ALPK2	-8.08361	1
P49356	0.515741	0.162576	27.425	0.00370764	0.0351725	Protein farnesyltransferase subunit beta	FNTB	8.07528	0
O94808	-1.30044	0.41091	27.4885	0.00377201	0.035543	Glutamine--fructose-6-phosphate aminotransferase [isomerizing] 2	GFPT2	-8.05045	1
P78371	-0.923152	0.291956	27.4237	0.00380528	0.0357572	T-complex protein 1 subunit beta	CCT2	-8.03778	1
Q9H694	0.826467	0.26143	27.4187	0.00381172	0.0357572	Protein bicaudal C homolog 1	BICC1	8.03534	0
P36888	0.74952	0.215297	13.414	0.00388662	0.0362981	Receptor-type tyrosine-protein kinase FLT3	FLT3	8.00727	1
P17600	-0.679809	0.215966	27.4727	0.00393799	0.0366965	Synapsin-1	SYN1	-7.98833	0
P13073	-0.588044	0.18695	27.485	0.00395942	0.0368147	Cytochrome c oxidase subunit 4 isoform 1, mitochondrial	COX4I1	-7.98049	0
Q9ULV3	0.552011	0.176515	28.414	0.00404907	0.0373404	Cip1-interacting zinc finger protein	CIZ1	7.94819	1
P30040	0.793517	0.25375	28.414	0.00405016	0.0373404	Endoplasmic reticulum resident protein 29	ERP29	7.9478	0
Q9UHB6	0.596301	0.190301	27.4389	0.00408493	0.0374797	LIM domain and actin-binding protein 1	LIMA1	7.93547	0
O95373	-0.935526	0.299016	27.4686	0.00413086	0.0376142	Importin-7	IPO7	-7.91934	1
Q2NKQ1	-1.03268	0.299366	13.414	0.0041347	0.0376142	Small G protein signaling modulator 1	SGSM1	-7.918	0
Q96PX6	-0.516429	0.165019	27.4628	0.00412292	0.0376142	Coiled-coil domain-containing protein 85A	CCDC85A	-7.92212	0
Q9UKL0	0.758158	0.220129	13.414	0.00417859	0.0379315	REST corepressor 1	RCOR1	7.90277	0
P50995	-1.41001	0.40991	13.414	0.00421412	0.0380547	Annexin A11	ANXA11	-7.89055	0
Q9ULT0	1.27497	0.370719	13.414	0.00421926	0.0380547	Tetratricopeptide repeat protein 7A	TTC7A	7.88879	0
O95466	-1.00166	0.321478	27.4392	0.00426911	0.038422	Formin-like protein 1	FMNL1	-7.87185	0
Q15056	-0.613731	0.197666	28.414	0.00428372	0.038432	Eukaryotic translation initiation factor 4H	EIF4H	-7.86692	1
Q9Y6C9	-0.822075	0.242882	14.414	0.00428847	0.038432	Mitochondrial carrier homolog 2	MTCH2	-7.86532	0
O60683	-0.729873	0.236212	28.414	0.00444806	0.0396933	Peroxisome biogenesis factor 10	PEX10	-7.81261	0
P30291	-0.985891	0.318246	27.4459	0.00446312	0.0397435	Wee1-like protein kinase	WEE1	-7.80773	0
P27824	0.52377	0.16978	28.414	0.00450326	0.0400163	Calnexin	CANX	7.79482	1
Q96EC8	1.24296	0.365352	13.414	0.00453569	0.040051	Protein YIPF6	YIPF6	7.78446	0
Q7Z6P3	-1.84317	0.550509	14.414	0.00461639	0.0405088	Ras-related protein Rab-44	RAB44	-7.75902	1
P39687	-1.15392	0.374572	27.4279	0.004661	0.0407305	Acidic leucine-rich nuclear phosphoprotein 32 family member A	ANP32A	-7.74515	1
Q9NP98	1.414	0.461084	28.414	0.00471457	0.0410285	Myozenin-1	MYOZ1	7.72866	0
Q99584	-1.29272	0.422036	28.414	0.00475762	0.041148	Protein S100-A13	S100A13	-7.71555	1
P56378	-0.536189	0.174482	27.4261	0.00475004	0.041148	6.8 kDa mitochondrial proteolipid	MP68	-7.71785	0
Q5VSY0	-1.36173	0.443829	27.4411	0.00480613	0.0412289	G kinase-anchoring protein 1	GKAP1	-7.70091	1
Q9BRR9	-0.944948	0.308884	28.414	0.00480335	0.0412289	Rho GTPase-activating protein 9	ARHGAP9	-7.70174	1
Q9NZJ4	0.510821	0.166902	28.414	0.00478691	0.0412289	Sacsin	SACS	7.70669	0
Q9P0K7	0.657726	0.21438	27.4547	0.00480592	0.0412289	Ankycorbin	RAI14	7.70097	0
P78549	-0.732835	0.217416	13.414	0.00482239	0.0412661	Endonuclease III-like protein 1	NTHL1	-7.69604	0
Q9UHV9	-1.4065	0.417994	13.414	0.00487717	0.0415843	Prefoldin subunit 2	PFDN2	-7.67974	0
P80297	-0.946996	0.281726	13.414	0.00491027	0.0417819	Metallothionein-1X	MT1X	-7.66998	0
P01009	-1.27384	0.384232	14.414	0.0049322	0.0417996	Alpha-1-antitrypsin;Short peptide from AAT	SERPINA1	-7.66355	0
Q7Z7K6	-2.11334	0.689699	26.414	0.00497984	0.0419502	Centromere protein V	CENPV	-7.64968	1
P15884	0.773282	0.230432	13.414	0.00496432	0.0419502	Transcription factor 4	TCF4	7.65419	0
P31689	-0.674366	0.221718	28.414	0.00502034	0.042207	DnaJ homolog subfamily A member 1	DNAJA1	-7.638	0
Q99460	-0.872167	0.287052	28.414	0.00506033	0.0424287	26S proteasome non-ATPase regulatory subunit 1	PSMD1	-7.62655	0
Q8TEW8	0.514679	0.169003	27.4416	0.00508489	0.0424951	Partitioning defective 3 homolog B	PARD3B	7.61957	0
Q9UPN7	0.965018	0.288768	13.414	0.00510132	0.0425481	Serine/threonine-protein phosphatase 6 regulatory subunit 1	PPP6R1	7.61491	0
O14730	-0.665999	0.219821	28.414	0.00517033	0.0428328	Serine/threonine-protein kinase RIO3	RIOK3	-7.59553	0
Q8IY26	-0.541695	0.178819	28.414	0.00517614	0.0428328	Presqualene diphosphate phosphatase	PPAPDC2	-7.59391	0
Q9P275	-0.556119	0.184095	28.414	0.00528644	0.0434045	Ubiquitin carboxyl-terminal hydrolase 36	USP36	-7.56349	1
P48444	-1.67926	0.552802	26.4728	0.0053053	0.0434123	Coatomer subunit delta	ARCN1	-7.55835	1
Q9BZX2	-1.11758	0.340938	14.414	0.0053176	0.0434123	Uridine-cytidine kinase 2	UCK2	-7.55501	0
Q13322	0.859169	0.284064	27.4302	0.00535499	0.0435239	Growth factor receptor-bound protein 10	GRB10	7.5449	1
Q16875	-0.615985	0.20371	27.4429	0.00536299	0.0435239	6-phosphofructo-2-kinase/fructose-2,6-bisphosphatase 3;6-phosphofructo-2-kinase;Fructose-2,6-bisphosphatase	PFKFB3	-7.54275	0
Q9NVH1	-0.602508	0.199462	27.4179	0.00540826	0.0437228	DnaJ homolog subfamily C member 11	DNAJC11	-7.53062	0
Q9H0W5	0.511752	0.169687	27.4236	0.00547193	0.0440684	Coiled-coil domain-containing protein 8	CCDC8	7.51373	0
P10916;Q9BUA6	-1.16154	0.352063	13.414	0.00554349	0.0443901	Myosin regulatory light chain 2, ventricular/cardiac muscle isoform;Myosin regulatory light chain 10	MYL2;MYL10	-7.49499	0
Q9HAR2	0.702822	0.234399	28.414	0.00558948	0.0446429	Latrophilin-3	LPHN3	7.48307	0
P11217	-0.54342	0.181092	27.4239	0.00567894	0.0450818	Glycogen phosphorylase, muscle form	PYGM	-7.46016	0
P47914	-1.68782	0.52123	14.414	0.00576156	0.0454451	60S ribosomal protein L29	RPL29	-7.43933	0
P15408	-0.614715	0.205966	28.414	0.00578488	0.0455438	Fos-related antigen 2	FOSL2	-7.4335	1
P63316	0.904226	0.302734	27.4833	0.00586896	0.0460336	Troponin C, slow skeletal and cardiac muscles	TNNC1	7.41268	1
Q13887	-1.06517	0.330587	14.414	0.00595145	0.0465939	Krueppel-like factor 5	KLF5	-7.39254	0
P30405	-0.552832	0.186258	28.414	0.00602533	0.0469107	Peptidyl-prolyl cis-trans isomerase F, mitochondrial	PPIF	-7.37474	0
Q06587	0.584367	0.197627	28.414	0.00619399	0.0480462	E3 ubiquitin-protein ligase RING1	RING1	7.33492	0
Q5SNV9	-1.1024	0.341869	13.414	0.00641275	0.0496516	Uncharacterized protein C1orf167	C1orf167	-7.28484	0
P50749	-0.78011	0.265291	28.414	0.00644872	0.0496563	Ras association domain-containing protein 2	RASSF2	-7.27677	1
Q13107	-0.676608	0.212847	14.414	0.00649252	0.0499024	Ubiquitin carboxyl-terminal hydrolase 4	USP4	-7.26701	0
Q13772	-0.640663	0.199372	13.414	0.00655486	0.0499304	Nuclear receptor coactivator 4	NCOA4	-7.25322	1
Q15796	0.635338	0.216506	28.414	0.00654606	0.0499304	Mothers against decapentaplegic homolog 2	SMAD2	7.25516	1
P04626	0.551363	0.187398	27.431	0.00655543	0.0499304	Receptor tyrosine-protein kinase erbB-2	ERBB2	7.25309	0

## Sheet: DPPs MYH7 vs Control
Protein	log2FC	SE	DF	pvalue	adj.pvalue	Protein.names	Gene.names	Rank	MYBPC3 vs Control
P50993	1.02277	0.141301	27.414	7.98131e-08	0.000112084	Sodium/potassium-transporting ATPase subunit alpha-2	ATP1A2	23.5788	1
Q9P212	0.932666	0.128699	27.414	7.80829e-08	0.000112084	1-phosphatidylinositol 4,5-bisphosphate phosphodiesterase epsilon-1	PLCE1	23.6104	1
Q9ULX7	-0.887634	0.117376	27.414	3.53864e-08	0.000112084	Carbonic anhydrase 14	CA14	-24.7522	1
Q16890	1.63624	0.23567	27.414	1.69313e-07	0.000178329	Tumor protein D53	TPD52L1	22.4938	1
Q86SQ7	0.98871	0.146305	28.414	2.26551e-07	0.000190892	Serologically defined colon cancer antigen 8	SDCCAG8	22.0737	1
Q13642	0.98917	0.152652	28.414	4.74198e-07	0.000288697	Four and a half LIM domains protein 1	FHL1	21.008	1
P18206	0.542551	0.0837837	28.414	4.79677e-07	0.000288697	Vinculin	VCL	20.9914	0
P27816	0.708744	0.111477	27.4139	7.73424e-07	0.000407304	Microtubule-associated protein 4	MAP4	20.3022	1
Q00G26	-1.06874	0.17205	27.414	1.13589e-06	0.000478549	Perilipin-5	PLIN5	-19.7477	1
Q9P2K5	0.572258	0.0924779	28.414	1.03815e-06	0.000478549	Myelin expression factor 2	MYEF2	19.8776	1
P25106	0.957371	0.160359	28.414	1.87221e-06	0.000546734	Atypical chemokine receptor 3	ACKR3	19.0268	1
Q15722	-1.74418	0.298149	28.414	2.59546e-06	0.000546734	Leukotriene B4 receptor 1	LTB4R	-18.5556	1
Q2TAL5	-1.30278	0.221996	28.414	2.4683e-06	0.000546734	Smoothelin-like protein 2	SMTNL2	-18.6281	1
Q49MG5	1.17811	0.156274	14.414	2.27045e-06	0.000546734	Microtubule-associated protein 9	MAP9	18.7486	1
Q8N264	1.01094	0.165471	27.414	1.48897e-06	0.000546734	Rho GTPase-activating protein 24	ARHGAP24	19.3573	1
Q8TC76	0.558508	0.0952649	28.414	2.50748e-06	0.000546734	Protein FAM110B	FAM110B	18.6053	1
Q96PC5;Q86UF2;Q8IX94;P0CG41;A4FU28;A4D2H0	-1.05026	0.177303	27.414	2.43999e-06	0.000546734	Melanoma inhibitory activity protein 2;cTAGE family member 6;cTAGE family member 4;cTAGE family member 8;cTAGE family member 9;cTAGE family member 15	MIA2;CTAGE6;CTAGE4;CTAGE8;CTAGE9;CTAGE15	-18.6447	1
Q9NQ86	0.995917	0.163713	27.414	1.59583e-06	0.000546734	E3 ubiquitin-protein ligase TRIM36	TRIM36	19.2573	1
Q9Y6Y0	0.973945	0.165029	27.414	2.58667e-06	0.000546734	Influenza virus NS1A-binding protein	IVNS1ABP	18.5605	1
Q8IUD2;O15083	1.52615	0.198997	13.414	2.91441e-06	0.000584687	ELKS/Rab6-interacting/CAST family member 1;ERC protein 2	ERC1;ERC2	18.3884	1
O14936	1.44919	0.250911	28.414	3.17808e-06	0.000608602	Peripheral plasma membrane protein CASK	CASK	18.2634	1
Q13362	-1.45073	0.252063	28.414	3.35874e-06	0.000615233	Serine/threonine-protein phosphatase 2A 56 kDa regulatory subunit gamma isoform	PPP2R5C	-18.1836	1
P43243	0.567738	0.0989467	28.414	3.5244e-06	0.000618678	Matrin-3	MATR3	18.1142	0
Q15032;Q9UBL0	0.653176	0.114679	28.414	3.95426e-06	0.00061962	R3H domain-containing protein 1;cAMP-regulated phosphoprotein 21	R3HDM1;ARPP21	17.9482	1
Q96A19	0.795539	0.138566	27.414	3.97098e-06	0.00061962	Coiled-coil domain-containing protein 102A	CCDC102A	17.9421	1
Q9C0H9	1.12814	0.196201	27.414	3.87974e-06	0.00061962	SRC kinase signaling inhibitor 1	SRCIN1	17.9756	1
Q99719	0.796108	0.141823	28.414	4.9518e-06	0.000695398	Septin-5	SEPT5	17.6236	1
Q15772	0.541666	0.0956313	27.414	4.88229e-06	0.000695398	Striated muscle preferentially expressed protein kinase	SPEG	17.644	0
Q92786	0.549956	0.0970006	27.414	4.8107e-06	0.000695398	Prospero homeobox protein 1	PROX1	17.6653	0
P12814	0.743529	0.132256	27.414	5.46802e-06	0.000719899	Alpha-actinin-1	ACTN1	17.4806	1
P51114	0.666863	0.119433	28.414	5.3731e-06	0.000719899	Fragile X mental retardation syndrome-related protein 1	FXR1	17.5058	0
P26651	-2.73428	0.492593	28.414	5.87817e-06	0.000750446	Tristetraprolin	ZFP36	-17.3762	1
Q14432	-0.667446	0.121309	27.414	7.54654e-06	0.000935105	cGMP-inhibited 3,5-cyclic phosphodiesterase A	PDE3A	-17.0158	1
Q9UKP4	1.37687	0.203726	14.414	7.90776e-06	0.000950704	A disintegrin and metalloproteinase with thrombospondin motifs 7	ADAMTS7	16.9483	1
Q9BR39	0.510162	0.0931863	27.414	8.12375e-06	0.000950704	Junctophilin-2	JPH2	16.9094	0
Q8TC07	-0.789329	0.146112	28.414	8.83529e-06	0.00100603	TBC1 domain family member 15	TBC1D15	-16.7883	1
Q9NX40	-1.29051	0.23772	27.4139	9.19461e-06	0.00101939	OCIA domain-containing protein 1	OCIAD1	-16.7308	1
Q53EL6	0.74184	0.138295	27.414	1.09412e-05	0.00115025	Programmed cell death protein 4	PDCD4	16.4799	1
Q76I76	-1.16798	0.217567	27.414	1.08177e-05	0.00115025	Protein phosphatase Slingshot homolog 2	SSH2	-16.4962	1
O00410	0.766987	0.144073	27.414	1.22072e-05	0.00119602	Importin-5	IPO5	16.3219	1
Q9H987	0.522216	0.0987528	28.414	1.20891e-05	0.00119602	Synaptopodin 2-like protein	SYNPO2L	16.3359	1
Q9NW75	-1.04145	0.1974	27.414	1.38882e-05	0.00130217	G patch domain-containing protein 2	GPATCH2	-16.1358	1
Q9Y4F1	0.892281	0.170376	28.414	1.39088e-05	0.00130217	FERM, RhoGEF and pleckstrin domain-containing protein 1	FARP1	16.1336	1
Q13829	1.22269	0.233215	27.414	1.51857e-05	0.00136122	BTB/POZ domain-containing adapter for CUL3-mediated RhoA degradation protein 2	TNFAIP1	16.0069	1
Q14738	-1.21625	0.233391	28.414	1.49363e-05	0.00136122	Serine/threonine-protein phosphatase 2A 56 kDa regulatory subunit delta isoform	PPP2R5D	-16.0308	1
Q9P2G1	0.553744	0.106209	27.414	1.6424e-05	0.00144155	Ankyrin repeat and IBR domain-containing protein 1	ANKIB1	15.8938	1
Q9H8Y5	0.847883	0.162963	27.414	1.69117e-05	0.00145406	Ankyrin repeat and zinc finger domain-containing protein 1	ANKZF1	15.8516	1
P36383	0.72344	0.143641	28.414	2.41633e-05	0.00192076	Gap junction gamma-1 protein	GJC1	15.3368	1
Q5JTH9	-1.25957	0.248051	27.414	2.37169e-05	0.00192076	RRP12-like protein	RRP12	-15.3637	1
Q08357	-0.602838	0.118694	27.414	2.365e-05	0.00192076	Sodium-dependent phosphate transporter 2	SLC20A2	-15.3678	0
Q9ULL8	-0.567844	0.111811	27.414	2.36697e-05	0.00192076	Protein Shroom4	SHROOM4	-15.3666	0
Q9UPR6	1.03105	0.204311	27.414	2.58196e-05	0.0020144	Zinc finger RNA-binding protein 2	ZFR2	15.2412	1
Q0PNE2	-1.06805	0.214357	28.414	2.8029e-05	0.00210868	Elongator complex protein 6	ELP6	-15.1227	1
Q15121	0.7507	0.149514	27.414	2.76688e-05	0.00210868	Astrocytic phosphoprotein PEA-15	PEA15	15.1414	1
Q9H792	0.650047	0.130694	28.414	2.87119e-05	0.00212216	Pseudopodium-enriched atypical kinase 1	PEAK1	15.088	1
Q9Y4H2	-0.756984	0.152914	28.414	3.06236e-05	0.00222443	Insulin receptor substrate 2	IRS2	-14.995	1
P15259	-0.85198	0.173145	28.414	3.3241e-05	0.00225878	Phosphoglycerate mutase 2	PGAM2	-14.8767	1
Q8WTW3	-0.63479	0.127999	27.414	3.26875e-05	0.00225878	Conserved oligomeric Golgi complex subunit 1	COG1	-14.9009	1
Q9NZN8	1.07817	0.217558	27.414	3.30056e-05	0.00225878	CCR4-NOT transcription complex subunit 2	CNOT2	14.8869	1
Q9P246	0.939244	0.189091	27.414	3.20057e-05	0.00225878	Stromal interaction molecule 2	STIM2	14.9313	1
P02144	-0.820125	0.16691	28.414	3.38904e-05	0.00226635	Myoglobin	MB	-14.8488	1
Q14206	-3.01527	0.512731	14.414	3.55194e-05	0.00233817	Calcipressin-2	RCAN2	-14.781	1
P61328	-1.70685	0.349523	28.414	3.68284e-05	0.00238705	Fibroblast growth factor 12	FGF12	-14.7288	1
O60256	0.795782	0.16284	27.414	3.97711e-05	0.00250083	Phosphoribosyl pyrophosphate synthase-associated protein 2	PRPSAP2	14.6179	1
Q93015	-0.716643	0.146547	27.414	3.94184e-05	0.00250083	N-acetyltransferase 6	NAT6	-14.6308	1
Q9HBI1	-1.12169	0.231403	28.414	4.06674e-05	0.00251959	Beta-parvin	PARVB	-14.5858	1
Q9H4M7	1.33429	0.275603	28.414	4.13451e-05	0.00252445	Pleckstrin homology domain-containing family A member 4	PLEKHA4	14.5619	1
O14907	-1.36182	0.282766	28.414	4.43237e-05	0.00254007	Tax1-binding protein 3	TAX1BP3	-14.4616	1
O75147	0.705463	0.145391	27.414	4.3693e-05	0.00254007	Obscurin-like protein 1	OBSL1	14.4822	1
P84022	0.570256	0.118094	28.414	4.27927e-05	0.00254007	Mothers against decapentaplegic homolog 3	SMAD3	14.5123	1
Q5VSL9	0.559638	0.115923	28.414	4.29319e-05	0.00254007	Striatin-interacting protein 1	STRIP1	14.5076	1
P63220	-2.98924	0.520753	14.414	4.56288e-05	0.00256312	40S ribosomal protein S21	RPS21	-14.4197	1
D6RIA3	-2.20676	0.462888	28.414	5.06758e-05	0.00279117		LOC285556	-14.2683	1
O94875	0.579719	0.121142	27.414	5.23386e-05	0.00279117	Sorbin and SH3 domain-containing protein 2	SORBS2	14.2218	1
Q9NR99	1.63097	0.34273	28.414	5.18931e-05	0.00279117	Matrix-remodeling-associated protein 5	MXRA5	14.2341	1
O60504	0.642971	0.136099	28.414	5.70498e-05	0.00279478	Vinexin	SORBS3	14.0974	1
P21397	-0.843081	0.177083	27.414	5.59319e-05	0.00279478	Amine oxidase [flavin-containing] A	MAOA	-14.126	1
Q13148	1.71507	0.360167	27.414	5.579e-05	0.00279478	TAR DNA-binding protein 43	TARDBP	14.1296	1
Q13522	-0.885781	0.185555	27.414	5.40343e-05	0.00279478	Protein phosphatase 1 regulatory subunit 1A	PPP1R1A	-14.1758	1
Q8N0Z2	-1.70992	0.361625	28.414	5.64068e-05	0.00279478	Actin-binding Rho-activating protein	ABRA	-14.1138	1
Q9NZU5	-1.66831	0.350308	27.414	5.57084e-05	0.00279478	LIM and cysteine-rich domains protein 1	LMCD1	-14.1317	1
O15273	-0.594761	0.125616	27.414	6.00409e-05	0.0029075	Telethonin	TCAP	-14.0237	0
O15439	0.944557	0.199871	27.414	6.15082e-05	0.0029447	Multidrug resistance-associated protein 4	ABCC4	13.9889	1
O43150	0.726752	0.154664	27.414	6.61527e-05	0.00306265	Arf-GAP with SH3 domain, ANK repeat and PH domain-containing protein 2	ASAP2	13.8838	1
Q92995	0.771194	0.164103	27.414	6.60578e-05	0.00306265	Ubiquitin carboxyl-terminal hydrolase 13	USP13	13.8859	1
Q16644	-1.58041	0.33875	28.414	6.70735e-05	0.00307153	MAP kinase-activated protein kinase 3	MAPKAPK3	-13.8639	1
Q92783	0.788238	0.168111	27.414	6.79903e-05	0.00308003	Signal transducing adapter molecule 1	STAM	13.8443	1
Q6ZU35	1.4519	0.312057	27.414	7.49652e-05	0.00328988	Uncharacterized protein KIAA1211	KIAA1211	13.7034	1
Q8IY17	-0.533218	0.114529	27.414	7.43487e-05	0.00328988	Neuropathy target esterase	PNPLA6	-13.7153	0
P03372	0.869328	0.161531	14.414	8.74833e-05	0.00366594	Estrogen receptor	ESR1	13.4806	1
Q8IYB5	0.966144	0.179395	14.414	8.68792e-05	0.00366594	Stromal membrane-associated protein 1	SMAP1	13.4906	1
Q8N568	0.727084	0.158031	27.414	8.62306e-05	0.00366594	Serine/threonine-protein kinase DCLK2	DCLK2	13.5014	1
Q9BZC7	0.56918	0.1239	27.414	8.78851e-05	0.00366594	ATP-binding cassette sub-family A member 2	ABCA2	13.474	1
Q32MK0	-0.554448	0.120575	27.414	8.682e-05	0.00366594	Myosin light chain kinase 3	MYLK3	-13.4916	0
O75431	-2.20985	0.48473	28.414	8.98527e-05	0.00371127	Metaxin-2	MTX2	-13.4421	1
P20340	0.843656	0.18548	28.414	9.24582e-05	0.00374545	Ras-related protein Rab-6A	RAB6A	13.4008	1
P55285	0.885142	0.193442	27.414	9.22949e-05	0.00374545	Cadherin-6	CDH6	13.4034	1
Q969Q1	0.547782	0.120643	28.414	9.4501e-05	0.00379174	E3 ubiquitin-protein ligase TRIM63	TRIM63	13.3693	1
Q9HCD6	0.540453	0.118754	27.414	9.86644e-05	0.00392144	Protein TANC2	TANC2	13.3071	1
A1L390	0.688483	0.152284	27.414	0.000106991	0.00421265	Pleckstrin homology domain-containing family G member 3	PLEKHG3	13.1902	1
P15880	-0.95698	0.214156	28.414	0.00011509	0.00431773	40S ribosomal protein S2	RPS2	-13.0849	1
P62328	0.967935	0.216142	28.414	0.000112093	0.00431773	Thymosin beta-4;Hematopoietic system regulatory peptide	TMSB4X	13.123	1
Q15776	0.604488	0.135383	28.414	0.000116222	0.00431773	Zinc finger protein with KRAB and SCAN domains 8	ZKSCAN8	13.0708	1
Q7Z6J2	-0.729752	0.162383	27.414	0.00011509	0.00431773	General receptor for phosphoinositides 1-associated scaffold protein	GRASP	-13.085	1
Q96Q06	-0.85582	0.191282	28.414	0.000113361	0.00431773	Perilipin-4	PLIN4	-13.1068	1
Q9UP95	0.640478	0.142695	27.414	0.000116834	0.00431773	Solute carrier family 12 member 4	SLC12A4	13.0633	1
P06732	-0.592063	0.133483	28.414	0.000126009	0.0045374	Creatine kinase M-type;Creatine kinase M-type, N-terminally processed	CKM	-12.9542	1
O95573	0.501862	0.11269	27.414	0.000128388	0.00458388	Long-chain-fatty-acid--CoA ligase 3	ACSL3	12.9272	0
Q9NPY3	-0.72866	0.163847	27.414	0.000130575	0.00460158	Complement component C1q receptor	CD93	-12.9028	1
Q9UEE5	-2.10258	0.397231	13.414	0.000131068	0.00460158	Serine/threonine-protein kinase 17A	STK17A	-12.8974	0
Q6ZNJ1	-0.682954	0.155008	28.414	0.000136622	0.00467958	Neurobeachin-like protein 2	NBEAL2	-12.8375	1
Q9NRX4	-0.618898	0.139676	27.414	0.000136424	0.00467958	14 kDa phosphohistidine phosphatase	PHPT1	-12.8396	1
P11137	0.863834	0.194849	27.414	0.000135546	0.00467958	Microtubule-associated protein 2	MAP2	12.8489	0
O60229	0.525852	0.119092	27.414	0.000142226	0.00483223	Kalirin	KALRN	12.7795	0
Q96L34	-1.37008	0.312986	28.414	0.000147679	0.004899	MAP/microtubule affinity-regulating kinase 4	MARK4	-12.7252	1
Q9P2Q2	-0.630904	0.14407	28.414	0.000147001	0.004899	FERM domain-containing protein 4A	FRMD4A	-12.7319	1
Q9ULH0	0.56808	0.128966	27.414	0.000146357	0.004899	Kinase D-interacting substrate of 220 kDa	KIDINS220	12.7382	1
O60237	-0.703335	0.160043	27.414	0.000150437	0.00495149	Protein phosphatase 1 regulatory subunit 12B	PPP1R12B	-12.6986	1
O43781	0.710087	0.162651	27.414	0.000162643	0.00516368	Dual specificity tyrosine-phosphorylation-regulated kinase 3	DYRK3	12.586	1
P50479	1.1531	0.264179	27.414	0.000163012	0.00516368	PDZ and LIM domain protein 4	PDLIM4	12.5827	1
Q9Y3E2	1.17821	0.27085	28.414	0.000159153	0.00516368	BolA-like protein 1	BOLA1	12.6173	1
O00505	0.698181	0.159762	27.414	0.000160715	0.00516368	Importin subunit alpha-4	KPNA3	12.6032	0
Q5VV17	-1.87775	0.435557	28.414	0.000176989	0.00556457	OTU domain-containing protein 1	OTUD1	-12.4641	1
Q9BY11	0.831255	0.193005	28.414	0.000179043	0.00558747	Protein kinase C and casein kinase substrate in neurons protein 1	PACSIN1	12.4474	0
Q13636	1.74025	0.341864	13.414	0.000187922	0.00577895	Ras-related protein Rab-31	RAB31	12.3776	1
Q14141	0.631635	0.146425	27.414	0.000187053	0.00577895	Septin-6	SEPT6	12.3843	1
P49137	-0.92919	0.217397	28.414	0.000195755	0.00584906	MAP kinase-activated protein kinase 2	MAPKAPK2	-12.3187	0
P52179	-0.515707	0.120138	27.414	0.000197974	0.0058737	Myomesin-1	MYOM1	-12.3024	1
O00522	0.801807	0.188111	28.414	0.000202123	0.00595485	Krev interaction trapped protein 1	KRIT1	12.2725	1
Q86U70	0.635055	0.149192	28.414	0.000205327	0.0059658	LIM domain-binding protein 1	LDB1	12.2498	1
Q9H254	-0.810322	0.189322	27.414	0.000204728	0.0059658	Spectrin beta chain, non-erythrocytic 4	SPTBN4	-12.254	1
P05023	-0.958039	0.224196	27.414	0.000208561	0.00599608	Sodium/potassium-transporting ATPase subunit alpha-1	ATP1A1	-12.2272	1
P57059;A0A0B4J2F2	-2.02195	0.411927	14.414	0.000212057	0.00599608	Serine/threonine-protein kinase SIK1	SIK1;LOC102724428	-12.2033	1
Q6ZVM7	-0.975312	0.228323	27.414	0.000209453	0.00599608	TOM1-like protein 2	TOM1L2	-12.2211	1
Q9Y285	-1.19105	0.242794	14.414	0.000213239	0.00599608	Phenylalanine--tRNA ligase alpha subunit	FARSA	-12.1952	1
P54296	-0.637677	0.15042	28.414	0.000215237	0.00600525	Myomesin-2	MYOM2	-12.1818	1
P24666	-1.90135	0.392007	14.414	0.000236918	0.00652376	Low molecular weight phosphotyrosine protein phosphatase	ACP1	-12.0433	1
P63316	1.24005	0.293752	27.414	0.00023967	0.00655669	Troponin C, slow skeletal and cardiac muscles	TNNC1	12.0267	1
P55042	-0.940982	0.224724	28.414	0.000247957	0.00673964	GTP-binding protein RAD	RRAD	-11.9776	1
P78559	0.854144	0.204253	28.414	0.000251668	0.00675336	Microtubule-associated protein 1A;MAP1A heavy chain;MAP1 light chain LC2	MAP1A	11.9562	1
Q13625	-0.678081	0.161234	27.414	0.000250072	0.00675336	Apoptosis-stimulating of p53 protein 2	TP53BP2	-11.9654	1
Q96A73	0.835172	0.199005	27.414	0.000256059	0.00678476	Putative monooxygenase p33MONOX	KIAA1191	11.9312	1
Q8N699	-0.551142	0.131493	27.414	0.000259741	0.00679683	Myc target protein 1	MYCT1	-11.9106	0
O00160	-1.50939	0.362814	28.414	0.000266841	0.00693952	Unconventional myosin-If	MYO1F	-11.8717	1
Q01658	-1.2598	0.301711	27.4139	0.000271045	0.0070056	Protein Dr1	DR1	-11.8492	1
P48681	0.601082	0.144795	28.414	0.000273422	0.00702394	Nestin	NES	11.8366	1
Q13137	-0.596474	0.143149	27.414	0.000277423	0.00708353	Calcium-binding and coiled-coil domain-containing protein 2	CALCOCO2	-11.8156	0
O43903	1.0034	0.242209	28.414	0.000279832	0.00710201	Growth arrest-specific protein 2	GAS2	11.8031	0
Q08431	0.953047	0.229213	27.414	0.000284116	0.00716755	Lactadherin;Lactadherin short form;Medin	MFGE8	11.7812	1
Q9BYG5	-1.00174	0.206902	13.414	0.000294683	0.00738989	Partitioning defective 6 homolog beta	PARD6B	-11.7285	0
Q5SV97	-0.579361	0.141084	28.414	0.000308698	0.00769552	PGC-1 and ERR-induced regulator in muscle protein 1	PERM1	-11.6615	1
Q9UHI6	-1.54875	0.329164	14.414	0.000312933	0.00775521	Probable ATP-dependent RNA helicase DDX20	DDX20	-11.6419	1
Q8TDF6	-0.923081	0.196473	14.414	0.000317081	0.00781207	RAS guanyl-releasing protein 4	RASGRP4	-11.6229	1
Q15796	0.85965	0.210168	28.414	0.00032253	0.00790012	Mothers against decapentaplegic homolog 2	SMAD2	11.5983	1
Q14204	-0.505288	0.123284	27.4139	0.000332954	0.00810829	Cytoplasmic dynein 1 heavy chain 1	DYNC1H1	-11.5524	0
P54253	0.520696	0.127835	28.414	0.000337821	0.00813279	Ataxin-1	ATXN1	11.5315	0
Q8TE02	-1.60588	0.344526	14.414	0.000340606	0.00815325	Elongator complex protein 5	ELP5	-11.5196	1
Q5TH69	0.924332	0.226729	27.414	0.000352874	0.00834942	Brefeldin A-inhibited guanine nucleotide-exchange protein 3	ARFGEF3	11.4686	1
Q5VZ18	-0.699104	0.172324	28.414	0.000353003	0.00834942	SH2 domain-containing adapter protein E	SHE	-11.468	1
Q9H7C4	-0.722173	0.177228	27.414	0.000354746	0.00834942	Syncoilin	SYNC	-11.4609	1
Q9Y5B9	-1.2924	0.31742	27.414	0.00035784	0.00837544	FACT complex subunit SPT16	SUPT16H	-11.4484	1
Q8NC56	0.712719	0.176349	28.414	0.000367996	0.00856557	LEM domain-containing protein 2	LEMD2	11.408	0
P17480	0.770659	0.167208	14.414	0.000376717	0.00870947	Nucleolar transcription factor 1	UBTF	11.3742	0
Q7L8J4	0.520701	0.129165	28.414	0.000378313	0.00870947	SH3 domain-binding protein 5-like	SH3BP5L	11.3681	0
P48444	-2.1798	0.536329	26.414	0.000385856	0.00881911	Coatomer subunit delta	ARCN1	-11.3397	1
Q7Z333	-1.14082	0.282365	27.414	0.000389032	0.00881911	Probable helicase senataxin	SETX	-11.3278	1
Q13153	1.22876	0.305201	27.414	0.000404001	0.00905349	Serine/threonine-protein kinase PAK 1	PAK1	11.2734	1
Q13772	-0.870321	0.186496	13.414	0.000406219	0.00905503	Nuclear receptor coactivator 4	NCOA4	-11.2655	1
P29536	1.19756	0.297885	27.414	0.000410331	0.00909855	Leiomodin-1	LMOD1	11.2509	1
Q13322	1.10431	0.275481	27.414	0.000423141	0.00920559	Growth factor receptor-bound protein 10	GRB10	11.2066	1
Q7L591	-1.74642	0.383987	14.414	0.000423899	0.00920559	Docking protein 3	DOK3	-11.204	1
Q9NUQ8	-1.02841	0.257477	28.414	0.000418119	0.00920559	ATP-binding cassette sub-family F member 3	ABCF3	-11.2238	0
P46019	-1.69455	0.427244	28.414	0.000450825	0.00969045	Phosphorylase b kinase regulatory subunit alpha, liver isoform	PHKA2	-11.1151	1
Q13185	0.591235	0.148618	27.414	0.000458847	0.00981281	Chromobox protein homolog 3	CBX3	11.0897	1
Q9UGJ0	-0.645908	0.162753	27.414	0.000470681	0.00996472	5-AMP-activated protein kinase subunit gamma-2	PRKAG2	-11.053	1
Q8N6C5	-0.975572	0.236668	21.4192	0.000468856	0.00996472	Immunoglobulin superfamily member 1	IGSF1	-11.0586	0
O00763	-0.551687	0.140025	28.414	0.000483863	0.0100419	Acetyl-CoA carboxylase 2;Biotin carboxylase	ACACB	-11.0131	1
P36888	0.921297	0.201392	13.414	0.000481698	0.0100419	Receptor-type tyrosine-protein kinase FLT3	FLT3	11.0196	1
Q684P5	-0.538424	0.13663	28.414	0.000482796	0.0100419	Rap1 GTPase-activating protein 2	RAP1GAP2	-11.0163	1
Q5VSY0	-1.69582	0.430467	27.414	0.000508556	0.0104515	G kinase-anchoring protein 1	GKAP1	-10.9413	1
O95373	-1.13999	0.290098	27.414	0.00052199	0.0105728	Importin-7	IPO7	-10.9037	1
P20962	0.981191	0.221545	14.414	0.000534793	0.0105779	Parathymosin	PTMS	10.8687	0
P51659	-0.582941	0.14917	28.414	0.00052731	0.0105779	Peroxisomal multifunctional enzyme type 2;(3R)-hydroxyacyl-CoA dehydrogenase;Enoyl-CoA hydratase 2	HSD17B4	-10.8891	0
P62753	-1.49807	0.38198	27.414	0.000532879	0.0105779	40S ribosomal protein S6	RPS6	-10.8739	0
Q92913	1.609	0.362967	14.414	0.000530574	0.0105779	Fibroblast growth factor 13	FGF13	10.8802	0
Q8IW50	0.613407	0.156735	27.414	0.000544617	0.0107218	Protein FAM219A	FAM219A	10.8425	0
O94808	-1.54891	0.398741	27.414	0.000588323	0.0113697	Glutamine--fructose-6-phosphate aminotransferase [isomerizing] 2	GFPT2	-10.7311	1
Q14643	0.617391	0.15963	28.414	0.000587422	0.0113697	Inositol 1,4,5-trisphosphate receptor type 1	ITPR1	10.7333	1
Q9P2E9	0.730661	0.188358	27.414	0.000596789	0.0114807	Ribosome-binding protein 1	RRBP1	10.7105	1
Q96GZ6	-0.603401	0.155645	27.414	0.000600471	0.011499	Solute carrier family 41 member 3	SLC41A3	-10.7016	1
Q9H7C9	-0.697704	0.180227	27.414	0.0006093	0.0116153	Mth938 domain-containing protein	AAMDC	-10.6806	1
P02511	-1.24321	0.321489	27.414	0.000616105	0.0116245	Alpha-crystallin B chain	CRYAB	-10.6645	1
P35580	1.05376	0.272526	27.414	0.000616753	0.0116245	Myosin-10	MYH10	10.663	1
Q9C0E4	0.807661	0.208922	27.414	0.000618059	0.0116245	Glutamate receptor-interacting protein 2	GRIP2	10.66	0
O75348	-1.80316	0.415408	14.414	0.000635594	0.0116933	V-type proton ATPase subunit G 1	ATP6V1G1	-10.6196	1
P52298	-0.567899	0.147244	27.414	0.000632916	0.0116933	Nuclear cap-binding protein subunit 2	NCBP2	-10.6257	1
Q86VN1	-0.613538	0.159672	28.414	0.000628305	0.0116933	Vacuolar protein-sorting-associated protein 36	VPS36	-10.6362	1
P51178	0.504522	0.131831	28.414	0.000654786	0.011994	1-phosphatidylinositol 4,5-bisphosphate phosphodiesterase delta-1	PLCD1	10.5767	0
P08574	-0.63296	0.164888	27.414	0.000663989	0.0120626	Cytochrome c1, heme protein, mitochondrial	CYC1	-10.5566	1
P49589	0.506123	0.13285	28.414	0.000685763	0.0123467	Cysteine--tRNA ligase, cytoplasmic	CARS	10.51	0
Q15842	-0.5679	0.149815	27.414	0.000753688	0.0132431	ATP-sensitive inward rectifier potassium channel 8	KCNJ8	-10.3737	1
Q969E4;Q6IPX3;Q5H9L2	0.818435	0.216019	27.414	0.000757557	0.0132431	Transcription elongation factor A protein-like 3;Transcription elongation factor A protein-like 6;Transcription elongation factor A protein-like 5	TCEAL3;TCEAL6;TCEAL5	10.3664	1
P06702	-1.92475	0.50828	27.414	0.000761435	0.0132559	Protein S100-A9	S100A9	-10.359	1
O94919	1.03756	0.239846	13.414	0.000767106	0.0132997	Endonuclease domain-containing 1 protein	ENDOD1	10.3483	1
O60437	1.03177	0.273484	27.414	0.000790192	0.0136387	Periplakin	PPL	10.3055	1
Q8NFX7	-0.722532	0.168296	13.414	0.000815948	0.013941	Syntaxin-binding protein 6	STXBP6	-10.2592	1
Q9BXK5	-0.501741	0.133447	27.414	0.000817336	0.013941	Bcl-2-like protein 13	BCL2L13	-10.2568	0
[truncated: 176 more rows]

[truncated: 18 more sheets: GO Proteome HCMSarc vs HCMNeg, GO Proteome HCMSarc vs Control, GO Proteome HCMNeg vs Control, GO Proteome MYBPC3 vs MYH7, GO Proteome MYBPC3 vs Controls, GO Proteome MYH7 vs Controls, GO Phospho HCMSarc vs HCMNeg, GO Phospho HCMSarc vs Control, Prote Pathway HCMSarc vs HCMNeg, Prote Pathway HCMSarc vs Contro, Prote Pathway HCMNeg vs Control, Prote Pathway MYBPC3 vs Control, Prote Pathway MYH7 vs Control, Phos Pathway  HCMSarc vs HCMNeg, Phos Pathway  HCMSarcvsControl, Phos Pathway  HCMNegvsControl, Phos Pathway MYBPC3 vs Controls, Phos Pathway MYH7 vs Controls]
